# Supplementary material for: Structural basis of tubulin detyrosination by VASH2/SVBP heterodimer
Source: Nat Commun. 2019 Jul 19;10:3212. doi: 10.1038/s41467-019-11277-8 (PMC6642083; doi:10.1038/s41467-019-11277-8)
Supplement: Supplementary file 4 — Source Data [file 41467_2019_11277_MOESM4_ESM.xls]

## Sheet: Fig.4b tail
HPLC raw data of tail
R.Time (min)	Intensity
0	0
0.01067	0
0.02133	0
0.032	0
0.04267	0
0.05333	0
0.064	0
0.07467	0
0.08533	0
0.096	0
0.10667	-33.9
0.11733	-39.55
0.128	-38.42
0.13867	-33.9
0.14933	-41.81
0.16	-16.95
0.17067	-15.82
0.18133	-15.82
0.192	-9.04
0.20267	-15.82
0.21333	3.39
0.224	22.6
0.23467	16.95
0.24533	25.99
0.256	22.6
0.26667	65.54
0.27733	76.84
0.288	80.23
0.29867	100.57
0.30933	125.43
0.32	116.39
0.33067	128.82
0.34133	135.6
0.352	161.59
0.36267	163.85
0.37333	175.15
0.384	196.62
0.39467	203.4
0.40533	227.13
0.416	216.96
0.42667	254.25
0.43733	289.28
0.448	289.28
0.45867	316.4
0.46933	337.87
0.48	336.74
0.49067	364.99
0.50133	395.5
0.512	398.89
0.52267	411.32
0.53333	436.18
0.544	448.61
0.55467	453.13
0.56533	472.34
0.576	479.12
0.58667	514.15
0.59733	514.15
0.608	541.27
0.61867	566.13
0.62933	579.69
0.64	600.03
0.65067	610.2
0.66133	626.02
0.672	645.23
0.68267	663.31
0.69333	675.74
0.704	705.12
0.71467	706.25
0.72533	727.72
0.736	739.02
0.74667	771.79
0.75733	788.74
0.768	802.3
0.77867	800.04
0.78933	806.82
0.8	837.33
0.81067	867.84
0.82133	873.49
0.832	889.31
0.84267	901.74
0.85333	928.86
0.864	924.34
0.87467	948.07
0.88533	960.5
0.896	987.62
0.90667	995.53
0.91733	1005.7
0.928	1031.69
0.93867	1030.56
0.94933	1035.08
0.96	1031.69
0.97067	1062.2
0.98133	1082.54
0.992	1091.58
1.00267	1107.4
1.01333	1144.69
1.024	1131.13
1.03467	1157.12
1.04533	1179.72
1.056	1192.15
1.06667	1196.67
1.07733	1219.27
1.088	1227.18
1.09867	1218.14
1.10933	1246.39
1.12	1250.91
1.13067	1258.82
1.14133	1272.38
1.152	1298.37
1.16267	1308.54
1.17333	1328.88
1.184	1330.01
1.19467	1344.7
1.20533	1348.09
1.216	1381.99
1.22667	1386.51
1.23733	1392.16
1.248	1393.29
1.25867	1413.63
1.26933	1417.02
1.28	1431.71
1.29067	1431.71
1.30133	1455.44
1.312	1465.61
1.32267	1463.35
1.33333	1470.13
1.344	1489.34
1.35467	1510.81
1.36533	1534.54
1.376	1562.79
1.38667	1550.36
1.39733	1566.18
1.408	1586.52
1.41867	1610.25
1.42933	1601.21
1.44	1592.17
1.45067	1607.99
1.46133	1630.59
1.472	1620.42
1.48267	1644.15
1.49333	1650.93
1.504	1673.53
1.51467	1683.7
1.52533	1674.66
1.536	1690.48
1.54667	1702.91
1.55733	1713.08
1.568	1728.9
1.57867	1734.55
1.58933	1737.94
1.6	1761.67
1.61067	1763.93
1.62133	1772.97
1.632	1775.23
1.64267	1792.18
1.65333	1798.96
1.664	1798.96
1.67467	1806.87
1.68533	1804.61
1.696	1826.08
1.70667	1830.6
1.71733	1844.16
1.728	1855.46
1.73867	1844.16
1.74933	1869.02
1.76	1881.45
1.77067	1895.01
1.78133	1913.09
1.792	1923.26
1.80267	1944.73
1.81333	1937.95
1.824	1939.08
1.83467	1966.2
1.84533	1972.98
1.856	1992.19
1.86667	2008.01
1.87733	2013.66
1.888	2021.57
1.89867	2041.91
1.90933	2053.21
1.92	2067.9
1.93067	2069.03
1.94133	2082.59
1.952	2097.28
1.96267	2107.45
1.97333	2116.49
1.984	2136.83
1.99467	2145.87
2.00533	2166.21
2.016	2202.37
2.02667	2228.36
2.03733	2238.53
2.048	2269.04
2.05867	2293.9
2.06933	2324.41
2.08	2359.44
2.09067	2376.39
2.10133	2419.33
2.112	2432.89
2.12267	2473.57
2.13333	2507.47
2.144	2514.25
2.15467	2557.19
2.16533	2583.18
2.176	2605.78
2.18667	2629.51
2.19733	2672.45
2.208	2707.48
2.21867	2725.56
2.22933	2741.38
2.24	2775.28
2.25067	2803.53
2.26133	2823.87
2.272	2853.25
2.28267	2880.37
2.29333	2897.32
2.304	2910.88
2.31467	2956.08
2.32533	2971.9
2.336	3006.93
2.34667	3034.05
2.35733	3062.3
2.368	3113.15
2.37867	3133.49
2.38933	3175.3
2.4	3202.42
2.41067	3234.06
2.42133	3255.53
2.432	3266.83
2.44267	3282.65
2.45333	3308.64
2.464	3339.15
2.47467	3383.22
2.48533	3426.16
2.496	3489.44
2.50667	3560.63
2.51733	3599.05
2.528	3686.06
2.53867	3736.91
2.54933	3800.19
2.56	3863.47
2.57067	3953.87
2.58133	4082.69
2.592	4327.9
2.60267	4694.02
2.61333	5110.99
2.624	5465.81
2.63467	5568.64
2.64533	5268.06
2.656	4501.92
2.66667	3327.85
2.67733	1897.27
2.688	317.53
2.69867	-1339.05
2.70933	-2997.89
2.72	-4633
2.73067	-6234.21
2.74133	-7714.51
2.752	-8781.23
2.76267	-9137.18
2.77333	-9503.3
2.784	-10895.5
2.79467	-13570.2
2.80533	-17205.4
2.816	-21549.1
2.82667	-26218.3
2.83733	-30629.8
2.848	-34126
2.85867	-35746.4
2.86933	-33057
2.88	-25067.9
2.89067	-15940.9
2.90133	-9520.25
2.912	-5501.97
2.92267	-2308.59
2.93333	900.61
2.944	4139.19
2.95467	7368.73
2.96533	10468.3
2.976	13436.8
2.98667	16291.2
2.99733	19125.2
3.008	21967.2
3.01867	24823.8
3.02933	27708.7
3.04	30624.1
3.05067	33554.2
3.06133	36401.8
3.072	39166.9
3.08267	41764.8
3.09333	44136.7
3.104	46253.2
3.11467	47931.2
3.12533	49014.9
3.136	49175.3
3.14667	48019.3
3.15733	45481.4
3.168	41937.7
3.17867	38081
3.18933	34119.2
3.2	29672.7
3.21067	24158.3
3.22133	17832.5
3.232	11606.2
3.24267	6221.78
3.25333	1872.41
3.264	-1576.35
3.27467	-4296.26
3.28533	-6547.22
3.296	-8413.98
3.30667	-9907.84
3.31733	-11018.6
3.328	-11668.4
3.33867	-11870.6
3.34933	-11618.7
3.36	-11036.7
3.37067	-10316.9
3.38133	-9666.02
3.392	-9278.43
3.40267	-9157.52
3.41333	-9289.73
3.424	-9451.32
3.43467	-9523.64
3.44533	-9376.74
3.456	-8976.72
3.46667	-8337.14
3.47733	-7480.6
3.488	-6481.68
3.49867	-5403.66
3.50933	-4322.25
3.52	-3247.62
3.53067	-2269.04
3.54133	-1394.42
3.552	-630.54
3.56267	-15.82
3.57333	471.21
3.584	838.46
3.59467	1052.03
3.60533	1153.73
3.616	1124.35
3.62667	1033.95
3.63733	887.05
3.648	739.02
3.65867	619.24
3.66933	579.69
3.68	607.94
3.69067	693.82
3.70133	846.37
3.712	1017
3.72267	1230.57
3.73333	1438.49
3.744	1617.03
3.75467	1806.87
3.76533	2019.31
3.776	2293.9
3.78667	2710.87
3.79733	3302.99
3.808	4161.79
3.81867	5227.38
3.82933	6538.18
3.84	7984.58
3.85067	9522.51
3.86133	11007.3
3.872	12373.5
3.88267	13448.1
3.89333	14104.7
3.904	14268.5
3.91467	14015.4
3.92533	13428.9
3.936	12617.6
3.94667	11713.6
3.95733	10832.2
3.968	9966.6
3.97867	9159.78
3.98933	8399.29
4	7684
4.01067	7016.17
4.02133	6382.24
4.032	5807.07
4.04267	5243.2
4.05333	4749.39
4.064	4296.26
4.07467	3914.32
4.08533	3574.19
4.096	3265.7
4.10667	3017.1
4.11733	2804.66
4.128	2608.04
4.13867	2405.77
4.14933	2246.44
4.16	2107.45
4.17067	1988.8
4.18133	1888.23
4.192	1793.31
4.20267	1708.56
4.21333	1628.33
4.224	1568.44
4.23467	1517.59
4.24533	1457.7
4.256	1383.12
4.26667	1335.66
4.27733	1284.81
4.288	1224.92
4.29867	1181.98
4.30933	1140.17
4.32	1117.57
4.33067	1083.67
4.34133	1074.63
4.352	1053.16
4.36267	1038.47
4.37333	1055.42
4.384	1071.24
4.39467	1094.97
4.40533	1123.22
4.416	1150.34
4.42667	1177.46
4.43733	1203.45
4.448	1215.88
4.45867	1253.17
4.46933	1284.81
4.48	1288.2
4.49067	1306.28
4.50133	1320.97
4.512	1332.27
4.52267	1319.84
4.53333	1335.66
4.544	1350.35
4.55467	1319.84
4.56533	1323.23
4.576	1335.66
4.58667	1345.83
4.59733	1350.35
4.608	1354.87
4.61867	1394.42
4.62933	1418.15
4.64	1444.14
4.65067	1467.87
4.66133	1497.25
4.672	1527.76
4.68267	1559.4
4.69333	1606.86
4.704	1639.63
4.71467	1690.48
4.72533	1743.59
4.736	1806.87
4.74667	1858.85
4.75733	1895.01
4.768	1965.07
4.77867	2015.92
4.78933	2067.9
4.8	2131.18
4.81067	2195.59
4.82133	2237.4
4.832	2293.9
4.84267	2331.19
4.85333	2391.08
4.864	2441.93
4.87467	2481.48
4.88533	2533.46
4.896	2565.1
4.90667	2571.88
4.91733	2597.87
4.928	2635.16
4.93867	2644.2
4.94933	2679.23
4.96	2691.66
4.97067	2713.13
4.98133	2722.17
4.992	2718.78
5.00267	2736.86
5.01333	2751.55
5.024	2747.03
5.03467	2775.28
5.04533	2782.06
5.056	2795.62
5.06667	2801.27
5.07733	2800.14
5.088	2815.96
5.09867	2828.39
5.10933	2832.91
5.12	2812.57
5.13067	2834.04
5.14133	2850.99
5.152	2852.12
5.16267	2863.42
5.17333	2873.59
5.184	2870.2
5.19467	2880.37
5.20533	2873.59
5.216	2866.81
5.22667	2860.03
5.23733	2881.5
5.248	2896.19
5.25867	2895.06
5.26933	2906.36
5.28	2918.79
5.29067	2916.53
5.30133	2908.62
5.312	2902.97
5.32267	2907.49
5.33333	2922.18
5.344	2919.92
5.35467	2930.09
5.36533	2925.57
5.376	2928.96
5.38667	2944.78
5.39733	2932.35
5.408	2948.17
5.41867	2923.31
5.42933	2938
5.44	2942.52
5.45067	2959.47
5.46133	2982.07
5.472	2984.33
5.48267	2986.59
5.49333	2986.59
5.504	2993.37
5.51467	3000.15
5.52533	3011.45
5.536	3008.06
5.54667	3022.75
5.55733	3035.18
5.568	3028.4
5.57867	3037.44
5.58933	3048.74
5.6	3046.48
5.61067	3039.7
5.62133	3071.34
5.632	3079.25
5.64267	3056.65
5.65333	3052.13
5.664	3066.82
5.67467	3065.69
5.68533	3078.12
5.696	3088.29
5.70667	3092.81
5.71733	3096.2
5.728	3091.68
5.73867	3104.11
5.74933	3113.15
5.76	3143.66
5.77067	3142.53
5.78133	3147.05
5.792	3144.79
5.80267	3136.88
5.81333	3153.83
5.824	3183.21
5.83467	3191.12
5.84533	3204.68
5.856	3197.9
5.86667	3192.25
5.87733	3210.33
5.888	3232.93
5.89867	3244.23
5.90933	3264.57
5.92	3274.74
5.93067	3292.82
5.94133	3297.34
5.952	3319.94
5.96267	3318.81
5.97333	3347.06
5.984	3386.61
5.99467	3406.95
6.00533	3419.38
6.016	3447.63
6.02667	3455.54
6.03733	3452.15
6.048	3475.88
6.05867	3496.22
6.06933	3525.6
6.08	3542.55
6.09067	3559.5
6.10133	3575.32
6.112	3606.96
6.12267	3619.39
6.13333	3636.34
6.144	3669.11
6.15467	3686.06
6.16533	3708.66
6.176	3705.27
6.18667	3730.13
6.19733	3744.82
6.208	3764.03
6.21867	3774.2
6.22933	3792.28
6.24	3829.57
6.25067	3854.43
6.26133	3869.12
6.272	3895.11
6.28267	3900.76
6.29333	3931.27
6.304	3943.7
6.31467	3957.26
6.32533	3975.34
6.336	3988.9
6.34667	3992.29
6.35733	4035.23
6.368	4051.05
6.37867	4052.18
6.38933	4054.44
6.4	4051.05
6.41067	4074.78
6.42133	4072.52
6.432	4088.34
6.44267	4108.68
6.45333	4108.68
6.464	4107.55
6.47467	4110.94
6.48533	4114.33
6.496	4115.46
6.50667	4118.85
6.51733	4109.81
6.528	4103.03
6.53867	4098.51
6.54933	4122.24
6.56	4101.9
6.57067	4088.34
6.58133	4084.95
6.592	4070.26
6.60267	4061.22
6.61333	4039.75
6.624	4035.23
6.63467	4032.97
6.64533	4018.28
6.656	3987.77
6.66667	3986.64
6.67733	3939.18
6.688	3922.23
6.69867	3904.15
6.70933	3880.42
6.72	3877.03
6.73067	3837.48
6.74133	3822.79
6.752	3797.93
6.76267	3780.98
6.77333	3741.43
6.784	3707.53
6.79467	3696.23
6.80533	3655.55
6.816	3610.35
6.82667	3580.97
6.83733	3531.25
6.848	3528.99
6.85867	3490.57
6.86933	3487.18
6.88	3451.02
6.89067	3412.6
6.90133	3374.18
6.912	3335.76
6.92267	3321.07
6.93333	3265.7
6.944	3235.19
6.95467	3200.16
6.96533	3183.21
6.976	3151.57
6.98667	3116.54
6.99733	3090.55
7.008	3076.99
7.01867	3028.4
7.02933	3014.84
7.04	2996.76
7.05067	2959.47
7.06133	2943.65
7.072	2906.36
7.08267	2896.19
7.09333	2881.5
7.104	2862.29
7.11467	2823.87
7.12533	2808.05
7.136	2773.02
7.14667	2765.11
7.15733	2745.9
7.168	2740.25
7.17867	2737.99
7.18933	2722.17
7.2	2699.57
7.21067	2710.87
7.22133	2682.62
7.232	2660.02
7.24267	2661.15
7.25333	2663.41
7.264	2660.02
7.27467	2662.28
7.28533	2644.2
7.296	2640.81
7.30667	2635.16
7.31733	2620.47
7.328	2630.64
7.33867	2637.42
7.34933	2627.25
7.36	2636.29
7.37067	2639.68
7.38133	2653.24
7.392	2644.2
7.40267	2648.72
7.41333	2666.8
7.424	2663.41
7.43467	2690.53
7.44533	2697.31
7.456	2701.83
7.46667	2723.3
7.47733	2747.03
7.488	2759.46
7.49867	2773.02
7.50933	2794.49
7.52	2795.62
7.53067	2802.4
7.54133	2800.14
7.552	2844.21
7.56267	2848.73
7.57333	2882.63
7.584	2900.71
7.59467	2901.84
7.60533	2936.87
7.616	2950.43
7.62667	2978.68
7.63733	2983.2
7.648	3005.8
7.65867	3035.18
7.66933	3041.96
7.68	3084.9
7.69067	3098.46
7.70133	3133.49
7.712	3141.4
7.72267	3169.65
7.73333	3188.86
7.744	3223.89
7.75467	3221.63
7.76533	3243.1
7.776	3283.78
7.78667	3287.17
7.79733	3324.46
7.808	3367.4
7.81867	3378.7
7.82933	3405.82
7.84	3455.54
7.85067	3448.76
7.86133	3486.05
7.872	3507.52
7.88267	3525.6
7.89333	3547.07
7.904	3587.75
7.91467	3613.74
7.92533	3644.25
7.936	3663.46
7.94667	3689.45
7.95733	3719.96
7.968	3750.47
7.97867	3752.73
7.98933	3776.46
8	3795.67
8.01067	3843.13
8.02133	3862.34
8.032	3880.42
8.04267	3921.1
8.05333	3926.75
8.064	3952.74
8.07467	3968.56
8.08533	3997.94
8.096	4021.67
8.10667	4040.88
8.11733	4068
8.128	4086.08
8.13867	4095.12
8.14933	4103.03
8.16	4151.62
8.17067	4167.44
8.18133	4191.17
8.192	4206.99
8.20267	4248.8
8.21333	4261.23
8.224	4282.7
8.23467	4296.26
8.24533	4317.73
8.256	4358.41
8.26667	4357.28
8.27733	4382.14
8.288	4399.09
8.29867	4414.91
8.30933	4438.64
8.32	4446.55
8.33067	4460.11
8.34133	4478.19
8.352	4477.06
8.36267	4500.79
8.37333	4509.83
8.384	4539.21
8.39467	4545.99
8.40533	4552.77
8.416	4564.07
8.42667	4591.19
8.43733	4610.4
8.448	4617.18
8.45867	4625.09
8.46933	4635.26
8.48	4633
8.49067	4646.56
8.50133	4652.21
8.512	4666.9
8.52267	4681.59
8.53333	4686.11
8.544	4679.33
8.55467	4704.19
8.56533	4713.23
8.576	4716.62
8.58667	4722.27
8.59733	4731.31
8.608	4718.88
8.61867	4723.4
8.62933	4746
8.64	4755.04
8.65067	4773.12
8.66133	4769.73
8.672	4761.82
8.68267	4781.03
8.69333	4776.51
8.704	4796.85
8.71467	4799.11
8.72533	4794.59
8.736	4795.72
8.74667	4800.24
8.75733	4803.63
8.768	4792.33
8.77867	4812.67
8.78933	4813.8
8.8	4811.54
8.81067	4822.84
8.82133	4846.57
8.832	4831.88
8.84267	4823.97
8.85333	4831.88
8.864	4833.01
8.87467	4860.13
8.88533	4846.57
8.896	4842.05
8.90667	4842.05
8.91733	4849.96
8.928	4853.35
8.93867	4838.66
8.94933	4851.09
8.96	4860.13
8.97067	4872.56
8.98133	4865.78
8.992	4860.13
9.00267	4844.31
9.01333	4859
9.024	4851.09
9.03467	4846.57
9.04533	4861.26
9.056	4849.96
9.06667	4847.7
9.07733	4829.62
9.088	4846.57
9.09867	4835.27
9.10933	4852.22
9.12	4844.31
9.13067	4834.14
9.14133	4821.71
9.152	4823.97
9.16267	4820.58
9.17333	4801.37
9.184	4814.93
9.19467	4823.97
9.20533	4808.15
9.216	4813.8
9.22667	4816.06
9.23733	4817.19
9.248	4809.28
9.25867	4830.75
9.26933	4811.54
9.28	4810.41
9.29067	4812.67
9.30133	4814.93
9.312	4787.81
9.32267	4785.55
9.33333	4793.46
9.344	4800.24
9.35467	4807.02
9.36533	4769.73
9.376	4794.59
9.38667	4788.94
9.39733	4786.68
9.408	4784.42
9.41867	4777.64
9.42933	4778.77
9.44	4761.82
9.45067	4747.13
9.46133	4731.31
9.472	4753.91
9.48267	4738.09
9.49333	4739.22
9.504	4738.09
9.51467	4746
9.52533	4730.18
9.536	4726.79
9.54667	4724.53
9.55733	4732.44
9.568	4703.06
9.57867	4721.14
9.58933	4705.32
9.6	4689.5
9.61067	4675.94
9.62133	4681.59
9.632	4694.02
9.64267	4686.11
9.65333	4679.33
9.664	4673.68
9.67467	4679.33
9.68533	4686.11
9.696	4689.5
9.70667	4680.46
9.71733	4678.2
9.728	4670.29
9.73867	4665.77
9.74933	4664.64
9.76	4677.07
9.77067	4664.64
9.78133	4677.07
9.792	4668.03
9.80267	4664.64
9.81333	4673.68
9.824	4670.29
9.83467	4679.33
9.84533	4679.33
9.856	4683.85
9.86667	4666.9
9.87733	4697.41
9.888	4687.24
9.89867	4687.24
9.90933	4677.07
9.92	4691.76
9.93067	4675.94
9.94133	4683.85
9.952	4686.11
9.96267	4672.55
9.97333	4674.81
9.984	4678.2
9.99467	4671.42
10.0053	4656.73
10.016	4669.16
10.0267	4656.73
10.0373	4656.73
10.048	4664.64
10.0587	4656.73
10.0693	4652.21
10.08	4661.25
10.0907	4669.16
10.1013	4647.69
10.112	4662.38
10.1227	4648.82
10.1333	4627.35
10.144	4620.57
10.1547	4596.84
10.1653	4603.62
10.176	4596.84
10.1867	4601.36
10.1973	4618.31
10.208	4622.83
10.2187	4594.58
10.2293	4586.67
10.24	4599.1
10.2507	4582.15
10.2613	4594.58
10.272	4599.1
10.2827	4590.06
10.2933	4593.45
10.304	4577.63
10.3147	4578.76
10.3253	4557.29
10.336	4564.07
10.3467	4533.56
10.3573	4533.56
10.368	4542.6
10.3787	4515.48
10.3893	4506.44
10.4	4491.75
10.4107	4470.28
10.4213	4447.68
10.432	4439.77
10.4427	4439.77
10.4533	4436.38
10.464	4421.69
10.4747	4411.52
10.4853	4409.26
10.496	4401.35
10.5067	4375.36
10.5173	4369.71
10.528	4370.84
10.5387	4370.84
10.5493	4335.81
10.56	4331.29
10.5707	4324.51
10.5813	4314.34
10.592	4309.82
10.6027	4284.96
10.6133	4287.22
10.624	4272.53
10.6347	4264.62
10.6453	4257.84
10.656	4240.89
10.6667	4228.46
10.6773	4226.2
10.688	4193.43
10.6987	4192.3
10.7093	4181
10.72	4166.31
10.7307	4176.48
10.7413	4178.74
10.752	4160.66
10.7627	4148.23
10.7733	4159.53
10.784	4134.67
10.7947	4121.11
10.8053	4097.38
10.816	4092.86
10.8267	4087.21
10.8373	4088.34
10.848	4103.03
10.8587	4088.34
10.8693	4071.39
10.88	4045.4
10.8907	4030.71
10.9013	4012.63
10.912	4004.72
10.9227	4005.85
10.9333	4002.46
10.944	3980.99
10.9547	3961.78
10.9653	3967.43
10.976	3955
10.9867	3931.27
10.9973	3909.8
11.008	3906.41
11.0187	3881.55
11.0293	3884.94
11.04	3860.08
11.0507	3842
11.0613	3821.66
11.072	3822.79
11.0827	3804.71
11.0933	3793.41
11.104	3787.76
11.1147	3768.55
11.1253	3771.94
11.136	3754.99
11.1467	3733.52
11.1573	3712.05
11.168	3712.05
11.1787	3690.58
11.1893	3689.45
11.2	3658.94
11.2107	3632.95
11.2213	3623.91
11.232	3604.7
11.2427	3586.62
11.2533	3564.02
11.264	3550.46
11.2747	3551.59
11.2853	3536.9
11.296	3519.95
11.3067	3505.26
11.3173	3490.57
11.328	3469.1
11.3387	3473.62
11.3493	3440.85
11.36	3441.98
11.3707	3418.25
11.3813	3409.21
11.392	3400.17
11.4027	3373.05
11.4133	3354.97
11.424	3340.28
11.4347	3343.67
11.4453	3333.5
11.456	3322.2
11.4667	3317.68
11.4773	3293.95
11.488	3289.43
11.4987	3278.13
11.5093	3256.66
11.52	3252.14
11.5307	3236.32
11.5413	3223.89
11.552	3238.58
11.5627	3209.2
11.5733	3204.68
11.584	3176.43
11.5947	3188.86
11.6053	3187.73
11.616	3156.09
11.6267	3142.53
11.6373	3125.58
11.648	3108.63
11.6587	3089.42
11.6693	3086.03
11.68	3073.6
11.6907	3052.13
11.7013	3034.05
11.712	3008.06
11.7227	2994.5
11.7333	2987.72
11.744	2982.07
11.7547	2953.82
11.7653	2948.17
11.776	2927.83
11.7867	2910.88
11.7973	2902.97
11.808	2893.93
11.8187	2871.33
11.8293	2849.86
11.84	2855.51
11.8507	2830.65
11.8613	2822.74
11.872	2810.31
11.8827	2792.23
11.8933	2789.97
11.904	2741.38
11.9147	2736.86
11.9253	2724.43
11.936	2727.82
11.9467	2718.78
11.9573	2696.18
11.968	2687.14
11.9787	2674.71
11.9893	2662.28
12	2658.89
12.0107	2641.94
12.0213	2627.25
12.032	2613.69
12.0427	2617.08
12.0533	2592.22
12.064	2583.18
12.0747	2568.49
12.0853	2562.84
12.096	2550.41
12.1067	2548.15
12.1173	2547.02
12.128	2549.28
12.1387	2527.81
12.1493	2513.12
12.16	2498.43
12.1707	2493.91
12.1813	2499.56
12.192	2490.52
12.2027	2456.62
12.2133	2455.49
12.224	2463.4
12.2347	2432.89
12.2453	2415.94
12.256	2382.04
12.2667	2374.13
12.2773	2389.95
12.288	2375.26
12.2987	2347.01
12.3093	2347.01
12.32	2299.55
12.3307	2309.72
12.3413	2298.42
12.352	2275.82
12.3627	2262.26
12.3733	2263.39
12.384	2236.27
12.3947	2234.01
12.4053	2214.8
12.416	2204.63
12.4267	2202.37
12.4373	2194.46
12.448	2180.9
12.4587	2158.3
12.4693	2159.43
12.48	2143.61
12.4907	2139.09
12.5013	2111.97
12.512	2085.98
12.5227	2075.81
12.5333	2063.38
12.544	2047.56
12.5547	2058.86
12.5653	2036.26
12.576	2009.14
12.5867	2012.53
12.5973	2001.23
12.608	1991.06
12.6187	1975.24
12.6293	1948.12
12.64	1935.69
12.6507	1941.34
12.6613	1930.04
12.672	1910.83
12.6827	1888.23
12.6933	1898.4
12.704	1867.89
12.7147	1870.15
12.7253	1853.2
12.736	1824.95
12.7467	1826.08
12.7573	1829.47
12.768	1802.35
12.7787	1779.75
12.7893	1765.06
12.8	1752.63
12.8107	1734.55
12.8213	1728.9
12.832	1726.64
12.8427	1688.22
12.8533	1684.83
12.864	1673.53
12.8747	1670.14
12.8853	1653.19
12.896	1636.24
12.9067	1631.72
12.9173	1619.29
12.928	1619.29
12.9387	1586.52
12.9493	1594.43
12.96	1587.65
12.9707	1560.53
12.9813	1553.75
12.992	1559.4
13.0027	1546.97
13.0133	1542.45
13.024	1518.72
13.0347	1507.42
13.0453	1494.99
13.056	1470.13
13.0667	1447.53
13.0773	1439.62
13.088	1422.67
13.0987	1412.5
13.1093	1413.63
13.12	1407.98
13.1307	1391.03
13.1413	1360.52
13.152	1361.65
13.1627	1342.44
13.1733	1344.7
13.184	1325.49
13.1947	1324.36
13.2053	1298.37
13.216	1296.11
13.2267	1275.77
13.2373	1250.91
13.248	1240.74
13.2587	1246.39
13.2693	1239.61
13.28	1235.09
13.2907	1218.14
13.3013	1196.67
13.312	1185.37
13.3227	1196.67
13.3333	1172.94
13.344	1157.12
13.3547	1142.43
13.3653	1143.56
13.376	1117.57
13.3867	1088.19
13.3973	1093.84
13.408	1078.02
13.4187	1082.54
13.4293	1055.42
13.44	1033.95
13.4507	1029.43
13.4613	1036.21
13.472	1027.17
13.4827	1001.18
13.4933	971.8
13.504	972.93
13.5147	979.71
13.5253	951.46
13.536	945.81
13.5467	958.24
13.5573	937.9
13.568	941.29
13.5787	901.74
13.5893	917.56
13.6	899.48
13.6107	883.66
13.6213	885.92
13.632	865.58
13.6427	832.81
13.6533	840.72
13.664	829.42
13.6747	823.77
13.6853	814.73
13.696	818.12
13.7067	809.08
13.7173	770.66
13.728	748.06
13.7387	758.23
13.7493	766.14
13.76	745.8
13.7707	772.92
13.7813	744.67
13.792	724.33
13.8027	720.94
13.8133	710.77
13.824	713.03
13.8347	688.17
13.8453	674.61
13.856	667.83
13.8667	661.05
13.8773	655.4
13.888	652.01
13.8987	640.71
13.9093	646.36
13.92	620.37
13.9307	613.59
13.9413	609.07
13.952	603.42
13.9627	607.94
13.9733	606.81
13.984	611.33
13.9947	595.51
14.0053	601.16
14.016	579.69
14.0267	574.04
14.0373	562.74
14.048	549.18
14.0587	537.88
14.0693	520.93
14.08	513.02
14.0907	501.72
14.1013	484.77
14.112	461.04
14.1227	426.01
14.1333	432.79
14.144	438.44
14.1547	428.27
14.1653	427.14
14.176	406.8
14.1867	402.28
14.1973	410.19
14.208	403.41
14.2187	412.45
14.2293	429.4
14.24	449.74
14.2507	487.03
14.2613	506.24
14.272	525.45
14.2827	572.91
14.2933	614.72
14.304	646.36
14.3147	681.39
14.3253	694.95
14.336	708.51
14.3467	715.29
14.3573	709.64
14.368	675.74
14.3787	664.44
14.3893	664.44
14.4	616.98
14.4107	596.64
14.4213	561.61
14.432	533.36
14.4427	514.15
14.4533	449.74
14.464	422.62
14.4747	402.28
14.4853	355.95
14.496	337.87
14.5067	311.88
14.5173	291.54
14.528	262.16
14.5387	224.87
14.5493	220.35
14.56	213.57
14.5707	178.54
14.5813	185.32
14.592	138.99
14.6027	119.78
14.6133	118.65
14.624	92.66
14.6347	68.93
14.6453	58.76
14.656	42.94
14.6667	32.77
14.6773	23.73
14.688	22.6
14.6987	4.52
14.7093	-13.56
14.72	7.91
14.7307	-12.43
14.7413	-23.73
14.752	-59.89
14.7627	-67.8
14.7733	-66.67
14.784	-75.71
14.7947	-68.93
14.8053	-87.01
14.816	-102.83
14.8267	-106.22
14.8373	-120.91
14.848	-124.3
14.8587	-140.12
14.8693	-160.46
14.88	-141.25
14.8907	-151.42
14.9013	-154.81
14.912	-170.63
14.9227	-185.32
14.9333	-183.06
14.944	-185.32
14.9547	-194.36
14.9653	-207.92
14.976	-188.71
14.9867	-204.53
14.9973	-190.97
15.008	-202.27
15.0187	-179.67
15.0293	-157.07
15.04	-122.04
15.0507	-76.84
15.0613	-13.56
15.072	73.45
15.0827	187.58
15.0933	332.22
15.104	509.63
15.1147	708.51
15.1253	957.11
15.136	1241.87
15.1467	1524.37
15.1573	1823.82
15.168	2121.01
15.1787	2432.89
15.1893	2714.26
15.2	2995.63
15.2107	3230.67
15.2213	3457.8
15.232	3652.16
15.2427	3794.54
15.2533	3915.45
15.264	4005.85
15.2747	4043.14
15.2853	4106.42
15.296	4248.8
15.3067	4623.96
15.3173	5552.82
15.328	7688.52
15.3387	12036.8
15.3493	20212.3
15.36	34063.8
15.3707	55111.2
15.3813	84101.4
15.392	120453
15.4027	161852
15.4133	205175
15.424	247261
15.4347	285181
15.4453	316908
15.456	341358
15.4667	358396
15.4773	368274
15.488	371752
15.4987	369799
15.5093	363336
15.52	353304
15.5307	340619
15.5413	326125
15.552	310566
15.5627	294478
15.5733	278340
15.584	262592
15.5947	247538
15.6053	233270
15.616	219950
15.6267	207584
15.6373	196179
15.648	185632
15.6587	175891
15.6693	166912
15.68	158654
15.6907	150996
15.7013	144008
15.712	137627
15.7227	131827
15.7333	126623
15.744	121904
15.7547	117659
15.7653	113852
15.776	110411
15.7867	107255
15.7973	104291
15.808	101437
15.8187	98690.8
15.8293	95926.8
15.84	93138
15.8507	90352.5
15.8613	87584
15.872	84837
15.8827	82205.2
15.8933	79692.1
15.904	77310.1
15.9147	75117.9
15.9253	73115.5
15.936	71316.6
15.9467	69728.9
15.9573	68342.4
15.968	67157
15.9787	66175.1
15.9893	65425.9
16	64873.3
16.0107	64510.6
16.0213	64338.8
16.032	64271
16.0427	64200.9
16.0533	64097
16.064	63863.1
16.0747	63381.7
16.0853	62605.4
16.096	61467.5
16.1067	59949.9
16.1173	58095.6
16.128	55900
16.1387	53419.6
16.1493	50708.7
16.16	47812.6
16.1707	44726.5
16.1813	41606.6
16.192	38449.4
16.2027	35334
16.2133	32327
16.224	29399.2
16.2347	26652.2
16.2453	24096.1
16.256	21771.7
16.2667	19671
16.2773	17759.1
16.288	16058.4
16.2987	14561.2
16.3093	13242.5
16.32	12082
16.3307	11057
16.3413	10157.6
16.352	9358.66
16.3627	8650.15
16.3733	8046.73
16.384	7483.99
16.3947	6960.8
16.4053	6479.42
16.416	6034.2
16.4267	5639.83
16.4373	5256.76
16.448	4913.24
16.4587	4591.19
16.4693	4263.49
16.48	3934.66
16.4907	3644.25
16.5013	3359.49
16.512	3080.38
16.5227	2845.34
16.5333	2578.66
16.544	2356.05
16.5547	2134.57
16.5653	1934.56
16.576	1753.76
16.5867	1568.44
16.5973	1393.29
16.608	1248.65
16.6187	1093.84
16.6293	989.88
16.64	855.41
16.6507	740.15
16.6613	630.54
16.672	544.66
16.6827	447.48
16.6933	355.95
16.704	277.98
16.7147	210.18
16.7253	136.73
16.736	71.19
16.7467	-11.3
16.7573	-81.36
16.768	-143.51
16.7787	-190.97
16.7893	-279.11
16.8	-367.25
16.8107	-420.36
16.8213	-496.07
16.832	-585.34
16.8427	-659.92
16.8533	-739.02
16.864	-801.17
16.8747	-887.05
16.8853	-954.85
16.896	-1007.96
16.9067	-1072.37
16.9173	-1130
16.928	-1155.99
16.9387	-1210.23
16.9493	-1249.78
16.96	-1308.54
16.9707	-1345.83
16.9813	-1383.12
16.992	-1426.06
17.0027	-1458.83
17.0133	-1462.22
17.024	-1494.99
17.0347	-1539.06
17.0453	-1582
17.056	-1632.85
17.0667	-1652.06
17.0773	-1690.48
17.088	-1715.34
17.0987	-1739.07
17.1093	-1771.84
17.12	-1810.26
17.1307	-1826.08
17.1413	-1854.33
17.152	-1878.06
17.1627	-1916.48
17.1733	-1939.08
17.184	-1968.46
17.1947	-1978.63
17.2053	-1997.84
17.216	-2029.48
17.2267	-2053.21
17.2373	-2080.33
17.248	-2088.24
17.2587	-2105.19
17.2693	-2114.23
17.28	-2127.79
17.2907	-2172.99
17.3013	-2197.85
17.312	-2204.63
17.3227	-2228.36
17.3333	-2236.27
17.344	-2248.7
17.3547	-2246.44
17.3653	-2263.39
17.376	-2281.47
17.3867	-2300.68
17.3973	-2319.89
17.408	-2347.01
17.4187	-2352.66
17.4293	-2368.48
17.44	-2403.51
17.4507	-2419.33
17.4613	-2431.76
17.472	-2439.67
17.4827	-2452.1
17.4933	-2461.14
17.504	-2484.87
17.5147	-2506.34
17.5253	-2521.03
17.536	-2514.25
17.5467	-2535.72
17.5573	-2541.37
17.568	-2565.1
17.5787	-2574.14
17.5893	-2579.79
17.6	-2601.26
17.6107	-2630.64
17.6213	-2635.16
17.632	-2644.2
17.6427	-2665.67
17.6533	-2689.4
17.664	-2680.36
17.6747	-2713.13
17.6853	-2710.87
17.696	-2726.69
17.7067	-2721.04
17.7173	-2743.64
17.728	-2778.67
17.7387	-2776.41
17.7493	-2791.1
17.76	-2802.4
17.7707	-2785.45
17.7813	-2801.27
17.792	-2810.31
17.8027	-2797.88
17.8133	-2810.31
17.824	-2820.48
17.8347	-2812.57
17.8453	-2815.96
17.856	-2823.87
17.8667	-2830.65
17.8773	-2847.6
17.888	-2865.68
17.8987	-2867.94
17.9093	-2893.93
17.92	-2928.96
17.9307	-2935.74
17.9413	-2953.82
17.952	-2970.77
17.9627	-2991.11
17.9733	-3012.58
17.984	-3012.58
17.9947	-3027.27
18.0053	-3045.35
18.016	-3067.95
18.0267	-3087.16
18.0373	-3097.33
18.048	-3102.98
18.0587	-3132.36
18.0693	-3149.31
18.08	-3166.26
18.0907	-3182.08
18.1013	-3199.03
18.112	-3214.85
18.1227	-3230.67
18.1333	-3231.8
18.144	-3239.71
18.1547	-3254.4
18.1653	-3254.4
18.176	-3293.95
18.1867	-3298.47
18.1973	-3310.9
18.208	-3308.64
18.2187	-3319.94
18.2293	-3321.07
18.24	-3351.58
18.2507	-3371.92
18.2613	-3367.4
18.272	-3393.39
18.2827	-3391.13
18.2933	-3412.6
18.304	-3404.69
18.3147	-3404.69
18.3253	-3408.08
18.336	-3438.59
18.3467	-3453.28
18.3573	-3446.5
18.368	-3462.32
18.3787	-3496.22
18.3893	-3497.35
18.4	-3518.82
18.4107	-3526.73
18.4213	-3519.95
18.432	-3538.03
18.4427	-3549.33
18.4533	-3558.37
18.464	-3578.71
18.4747	-3584.36
18.4853	-3588.88
18.496	-3602.44
18.5067	-3616
18.5173	-3625.04
18.528	-3626.17
18.5387	-3652.16
18.5493	-3660.07
18.56	-3662.33
18.5707	-3672.5
18.5813	-3705.27
18.592	-3706.4
18.6027	-3717.7
18.6133	-3748.21
18.624	-3768.55
18.6347	-3775.33
18.6453	-3762.9
18.656	-3792.28
18.6667	-3796.8
18.6773	-3801.32
18.688	-3795.67
18.6987	-3817.14
18.7093	-3856.69
18.72	-3843.13
18.7307	-3853.3
18.7413	-3879.29
18.752	-3884.94
18.7627	-3904.15
18.7733	-3903.02
18.784	-3909.8
18.7947	-3913.19
18.8053	-3926.75
18.816	-3944.83
18.8267	-3944.83
18.8373	-3970.82
18.848	-3993.42
18.8587	-3997.94
18.8693	-3995.68
18.88	-3990.03
18.8907	-4004.72
18.9013	-4020.54
18.912	-4042.01
18.9227	-4042.01
18.9333	-4056.7
18.944	-4043.14
18.9547	-4062.35
18.9653	-4075.91
18.976	-4081.56
18.9867	-4078.17
18.9973	-4082.69
19.008	-4104.16
19.0187	-4099.64
19.0293	-4124.5
19.04	-4115.46
19.0507	-4145.97
19.0613	-4161.79
19.072	-4161.79
19.0827	-4171.96
19.0933	-4181
19.104	-4186.65
19.1147	-4195.69
19.1253	-4231.85
19.136	-4223.94
19.1467	-4227.33
19.1573	-4246.54
19.168	-4257.84
19.1787	-4269.14
19.1893	-4258.97
19.2	-4271.4
19.2107	-4294
19.2213	-4312.08
19.232	-4301.91
19.2427	-4314.34
19.2533	-4329.03
19.264	-4335.81
19.2747	-4341.46
19.2853	-4366.32
19.296	-4370.84
19.3067	-4371.97
19.3173	-4390.05
19.328	-4385.53
19.3387	-4403.61
19.3493	-4425.08
19.36	-4420.56
19.3707	-4427.34
19.3813	-4436.38
19.392	-4435.25
19.4027	-4447.68
19.4133	-4471.41
19.424	-4481.58
19.4347	-4496.27
19.4453	-4494.01
19.456	-4512.09
19.4667	-4521.13
19.4773	-4544.86
19.488	-4543.73
19.4987	-4560.68
19.5093	-4551.64
19.52	-4559.55
19.5307	-4586.67
19.5413	-4588.93
19.552	-4620.57
19.5627	-4611.53
19.5733	-4616.05
19.584	-4635.26
19.5947	-4643.17
19.6053	-4651.08
19.616	-4652.21
19.6267	-4656.73
19.6373	-4680.46
19.648	-4682.72
19.6587	-4679.33
19.6693	-4691.76
19.68	-4724.53
19.6907	-4726.79
19.7013	-4731.31
19.712	-4742.61
19.7227	-4747.13
19.7333	-4766.34
19.744	-4774.25
19.7547	-4766.34
19.7653	-4788.94
19.776	-4795.72
19.7867	-4787.81
19.7973	-4814.93
19.808	-4843.18
19.8187	-4846.57
19.8293	-4842.05
19.84	-4862.39
19.8507	-4874.82
19.8613	-4862.39
19.872	-4888.38
19.8827	-4899.68
19.8933	-4907.59
19.904	-4921.15
19.9147	-4922.28
19.9253	-4936.97
19.936	-4940.36
19.9467	-4947.14
19.9573	-4944.88
19.968	-4959.57
19.9787	-4987.82
19.9893	-4988.95
20	-5016.07
20.0107	-5018.33
20.0213	-5025.11
20.032	-5034.15
20.0427	-5034.15
20.0533	-5043.19
20.064	-5051.1
20.0747	-5044.32
20.0853	-5055.62
20.096	-5079.35
20.1067	-5086.13
20.1173	-5082.74
20.128	-5092.91
20.1387	-5120.03
20.1493	-5142.63
20.16	-5122.29
20.1707	-5157.32
20.1813	-5146.02
20.192	-5146.02
20.2027	-5160.71
20.2133	-5172.01
20.224	-5174.27
20.2347	-5183.31
20.2453	-5200.26
20.256	-5211.56
20.2667	-5211.56
20.2773	-5222.86
20.288	-5246.59
20.2987	-5239.81
20.3093	-5240.94
20.32	-5246.59
20.3307	-5257.89
20.3413	-5261.28
20.352	-5275.97
20.3627	-5303.09
20.3733	-5316.65
20.384	-5307.61
20.3947	-5324.56
20.4053	-5326.82
20.416	-5335.86
20.4267	-5356.2
20.4373	-5364.11
20.448	-5374.28
20.4587	-5386.71
20.4693	-5392.36
20.48	-5394.62
20.4907	-5403.66
20.5013	-5395.75
20.512	-5425.13
20.5227	-5418.35
20.5333	-5448.86
20.544	-5454.51
20.5547	-5456.77
20.5653	-5478.24
20.576	-5481.63
20.5867	-5473.72
20.5973	-5486.15
20.608	-5487.28
20.6187	-5508.75
20.6293	-5529.09
20.64	-5538.13
20.6507	-5529.09
20.6613	-5524.57
20.672	-5558.47
20.6827	-5568.64
20.6933	-5578.81
20.704	-5575.42
20.7147	-5579.94
20.7253	-5611.58
20.736	-5605.93
20.7467	-5618.36
20.7573	-5629.66
20.768	-5630.79
20.7787	-5642.09
20.7893	-5661.3
20.8	-5664.69
20.8107	-5674.86
20.8213	-5696.33
20.832	-5707.63
20.8427	-5714.41
20.8533	-5703.11
20.864	-5733.62
20.8747	-5750.57
20.8853	-5748.31
20.896	-5753.96
20.9067	-5767.52
20.9173	-5756.22
20.928	-5773.17
20.9387	-5798.03
20.9493	-5808.2
20.96	-5813.85
20.9707	-5822.89
20.9813	-5836.45
20.992	-5846.62
21.0027	-5842.1
21.0133	-5851.14
21.024	-5880.52
21.0347	-5866.96
21.0453	-5879.39
21.056	-5894.08
21.0667	-5908.77
21.0773	-5927.98
21.088	-5929.11
21.0987	-5955.1
21.1093	-5951.71
21.12	-5973.18
21.1307	-5977.7
21.1413	-5973.18
21.152	-5970.92
21.1627	-5995.78
21.1733	-6000.3
21.184	-6003.69
21.1947	-6025.16
21.2053	-6036.46
21.216	-6052.28
21.2267	-6061.32
21.2373	-6066.97
21.248	-6081.66
21.2587	-6097.48
21.2693	-6094.09
21.28	-6106.52
21.2907	-6140.42
21.3013	-6131.38
[truncated: 2,223 more rows]

## Sheet: Fig.4b detyrosinated tail
HPLC raw data of detyrosinated tail
R.Time (min)	Intensity
0	0
0.01067	0
0.02133	0
0.032	0
0.04267	0
0.05333	0
0.064	0
0.07467	0
0.08533	0
0.096	0
0.10667	48
0.11733	80.4
0.128	94.8
0.13867	21.2
0.14933	48.8
0.16	98
0.17067	132.8
0.18133	204.8
0.192	254
0.20267	303.2
0.21333	353.6
0.224	423.2
0.23467	466.4
0.24533	521.6
0.256	587.6
0.26667	636.8
0.27733	674
0.288	731.6
0.29867	794
0.30933	850.4
0.32	903.2
0.33067	941.6
0.34133	981.2
0.352	1029.2
0.36267	1101.2
0.37333	1160
0.384	1212.8
0.39467	1253.6
0.40533	1284.8
0.416	1364
0.42667	1389.2
0.43733	1432.4
0.448	1481.6
0.45867	1552.4
0.46933	1594.4
0.48	1632.8
0.49067	1691.6
0.50133	1716.8
0.512	1763.6
0.52267	1834.4
0.53333	1876.4
0.544	1910
0.55467	1937.6
0.56533	1982
0.576	2039.6
0.58667	2067.2
0.59733	2111.6
0.608	2162
0.61867	2205.2
0.62933	2250.8
0.64	2286.8
0.65067	2320.4
0.66133	2338.4
0.672	2393.6
0.68267	2445.2
0.69333	2471.6
0.704	2494.4
0.71467	2542.4
0.72533	2568.8
0.736	2620.4
0.74667	2657.6
0.75733	2698.4
0.768	2740.4
0.77867	2782.4
0.78933	2813.6
0.8	2848.4
0.81067	2876
0.82133	2895.2
0.832	2946.8
0.84267	2993.6
0.85333	3006.8
0.864	3051.2
0.87467	3089.6
0.88533	3126.8
0.896	3159.2
0.90667	3176
0.91733	3204.8
0.928	3243.2
0.93867	3287.6
0.94933	3305.6
0.96	3359.6
0.97067	3395.6
0.98133	3416
0.992	3448.4
1.00267	3496.4
1.01333	3515.6
1.024	3545.6
1.03467	3563.6
1.04533	3611.6
1.056	3636.8
1.06667	3654.8
1.07733	3676.4
1.088	3704
1.09867	3746
1.10933	3797.6
1.12	3827.6
1.13067	3825.2
1.14133	3869.6
1.152	3909.2
1.16267	3946.4
1.17333	3970.4
1.184	3980
1.19467	4026.8
1.20533	4040
1.216	4058
1.22667	4077.2
1.23733	4089.2
1.248	4124
1.25867	4161.2
1.26933	4198.4
1.28	4200.8
1.29067	4236.8
1.30133	4257.2
1.312	4283.6
1.32267	4312.4
1.33333	4326.8
1.344	4343.6
1.35467	4372.4
1.36533	4398.8
1.376	4396.4
1.38667	4413.2
1.39733	4444.4
1.408	4486.4
1.41867	4504.4
1.42933	4511.6
1.44	4554.8
1.45067	4563.2
1.46133	4587.2
1.472	4594.4
1.48267	4631.6
1.49333	4647.2
1.504	4688
1.51467	4682
1.52533	4713.2
1.536	4750.4
1.54667	4767.2
1.55733	4757.6
1.568	4776.8
1.57867	4812.8
1.58933	4826
1.6	4839.2
1.61067	4881.2
1.62133	4898
1.632	4895.6
1.64267	4922
1.65333	4943.6
1.664	4940
1.67467	4958
1.68533	4983.2
1.696	5007.2
1.70667	5032.4
1.71733	5046.8
1.728	5067.2
1.73867	5087.6
1.74933	5105.6
1.76	5132
1.77067	5118.8
1.78133	5141.6
1.792	5154.8
1.80267	5192
1.81333	5211.2
1.824	5204
1.83467	5242.4
1.84533	5264
1.856	5265.2
1.86667	5268.8
1.87733	5285.6
1.888	5307.2
1.89867	5314.4
1.90933	5326.4
1.92	5346.8
1.93067	5357.6
1.94133	5373.2
1.952	5394.8
1.96267	5402
1.97333	5435.6
1.984	5424.8
1.99467	5451.2
2.00533	5466.8
2.016	5484.8
2.02667	5487.2
2.03733	5504
2.048	5510
2.05867	5519.6
2.06933	5546
2.08	5585.6
2.09067	5584.4
2.10133	5597.6
2.112	5595.2
2.12267	5609.6
2.13333	5649.2
2.144	5625.2
2.15467	5637.2
2.16533	5676.8
2.176	5663.6
2.18667	5678
2.19733	5710.4
2.208	5718.8
2.21867	5729.6
2.22933	5758.4
2.24	5762
2.25067	5777.6
2.26133	5787.2
2.272	5798
2.28267	5800.4
2.29333	5814.8
2.304	5824.4
2.31467	5847.2
2.32533	5858
2.336	5894
2.34667	5900
2.35733	5904.8
2.368	5912
2.37867	5940.8
2.38933	5936
2.4	5928.8
2.41067	5955.2
2.42133	5979.2
2.432	5996
2.44267	5998.4
2.45333	5996
2.464	6012.8
2.47467	6040.4
2.48533	6045.2
2.496	6076.4
2.50667	6090.8
2.51733	6093.2
2.528	6093.2
2.53867	6105.2
2.54933	6116
2.56	6142.4
2.57067	6129.2
2.58133	6093.2
2.592	5962.4
2.60267	5639.6
2.61333	5048
2.624	4175.6
2.63467	2957.6
2.64533	1473.2
2.656	-242.8
2.66667	-2146
2.67733	-4162
2.688	-6280
2.69867	-8490.4
2.70933	-10778.8
2.72	-13186
2.73067	-15740.8
2.74133	-18528.4
2.752	-21564.4
2.76267	-24810.4
2.77333	-27994
2.784	-30934
2.79467	-33502
2.80533	-35687.2
2.816	-37553.2
2.82667	-39162.4
2.83733	-40458.4
2.848	-41327.2
2.85867	-41562.4
2.86933	-40948
2.88	-39320.8
2.89067	-36904
2.90133	-33998.8
2.912	-30473.2
2.92267	-25987.6
2.93333	-20525.2
2.944	-14333.2
2.95467	-7729.6
2.96533	-1016.8
2.976	5796.8
2.98667	12674
2.99733	19394
3.008	25490
3.01867	30837.2
3.02933	35624
3.04	40098.8
3.05067	44390
3.06133	48570.8
3.072	52700
3.08267	56825.6
3.09333	61041.2
3.104	65361.2
3.11467	69852.8
3.12533	74406.8
3.136	78735.2
3.14667	82416.8
3.15733	84893.6
3.168	85922
3.17867	85589.6
3.18933	83990
3.2	80868.8
3.21067	75994.4
3.22133	69521.6
3.232	62010.8
3.24267	54096.8
3.25333	45940.4
3.264	37134.8
3.27467	26946.8
3.28533	14858
3.296	2321.6
3.30667	-8188
3.31733	-15350.8
3.328	-19402
3.33867	-21293.2
3.34933	-21908.8
3.36	-21823.6
3.37067	-21322
3.38133	-20527.6
3.392	-19314.4
3.40267	-17676.4
3.41333	-15634
3.424	-13184.8
3.43467	-10442.8
3.44533	-7480
3.456	-4422.4
3.46667	-1393.6
3.47733	1508
3.488	4112
3.49867	6255.2
3.50933	7821.2
3.52	8702
3.53067	8910.8
3.54133	8658.8
3.552	8094.8
3.56267	7370
3.57333	6555.2
3.584	5680.4
3.59467	4745.6
3.60533	3737.6
3.616	2612
3.62667	1434.8
3.63733	179.6
3.648	-1103.2
3.65867	-2417.2
3.66933	-3648.4
3.68	-4735.6
3.69067	-5645.2
3.70133	-6275.2
3.712	-6581.2
3.72267	-6580
3.73333	-6306.4
3.744	-5747.2
3.75467	-4985.2
3.76533	-4039.6
3.776	-3022
3.78667	-1969.6
3.79733	-984.4
3.808	-84.4
3.81867	746
3.82933	1472
3.84	2192
3.85067	2962.4
3.86133	3848
3.872	4900.4
3.88267	6071.6
3.89333	7340
3.904	8595.2
3.91467	9820.4
3.92533	10876.4
3.936	11699.6
3.94667	12263.6
3.95733	12606.8
3.968	12671.6
3.97867	12450.8
3.98933	12024.8
4	11421.2
4.01067	10690.4
4.02133	9903.2
4.032	9135.2
4.04267	8420
4.05333	7787.6
4.064	7262
4.07467	6872
4.08533	6509.6
4.096	6255.2
4.10667	6090.8
4.11733	5986.4
4.128	5901.2
4.13867	5866.4
4.14933	5865.2
4.16	5854.4
4.17067	5859.2
4.18133	5892.8
4.192	5942
4.20267	5988.8
4.21333	6039.2
4.224	6081.2
4.23467	6110
4.24533	6152
4.256	6173.6
4.26667	6216.8
4.27733	6268.4
4.288	6312.8
4.29867	6344
4.30933	6380
4.32	6423.2
4.33067	6476
4.34133	6484.4
4.352	6530
4.36267	6539.6
4.37333	6570.8
4.384	6617.6
4.39467	6651.2
4.40533	6662
4.416	6694.4
4.42667	6707.6
4.43733	6702.8
4.448	6750.8
4.45867	6750.8
4.46933	6782
4.48	6810.8
4.49067	6840.8
4.50133	6854
4.512	6869.6
4.52267	6872
4.53333	6885.2
4.544	6917.6
4.55467	6928.4
4.56533	6948.8
4.576	6968
4.58667	6980
4.59733	6977.6
4.608	7007.6
4.61867	7018.4
4.62933	7020.8
4.64	7024.4
4.65067	7034
4.66133	7059.2
4.672	164
4.68267	188
4.69333	204.8
4.704	204.8
4.71467	220.4
4.72533	238.4
4.736	232.4
4.74667	246.8
4.75733	251.6
4.768	267.2
4.77867	288.8
4.78933	275.6
4.8	292.4
4.81067	298.4
4.82133	302
4.832	342.8
4.84267	336.8
4.85333	356
4.864	354.8
4.87467	353.6
4.88533	359.6
4.896	380
4.90667	376.4
4.91733	401.6
4.928	400.4
4.93867	412.4
4.94933	425.6
4.96	408.8
4.97067	412.4
4.98133	417.2
4.992	446
5.00267	447.2
5.01333	471.2
5.024	480.8
5.03467	486.8
5.04533	504.8
5.056	507.2
5.06667	534.8
5.07733	540.8
5.088	563.6
5.09867	566
5.10933	614
5.12	644
5.13067	677.6
5.14133	737.6
5.152	768.8
5.16267	826.4
5.17333	856.4
5.184	904.4
5.19467	938
5.20533	965.6
5.216	1016
5.22667	1049.6
5.23733	1080.8
5.248	1133.6
5.25867	1180.4
5.26933	1210.4
5.28	1236.8
5.29067	1281.2
5.30133	1318.4
5.312	1337.6
5.32267	1352
5.33333	1355.6
5.344	1348.4
5.35467	1322
5.36533	1296.8
5.376	1276.4
5.38667	1240.4
5.39733	1196
5.408	1167.2
5.41867	1114.4
5.42933	1065.2
5.44	1029.2
5.45067	998
5.46133	972.8
5.472	929.6
5.48267	898.4
5.49333	884
5.504	880.4
5.51467	863.6
5.52533	867.2
5.536	831.2
5.54667	839.6
5.55733	836
5.568	831.2
5.57867	826.4
5.58933	821.6
5.6	822.8
5.61067	816.8
5.62133	821.6
5.632	814.4
5.64267	831.2
5.65333	830
5.664	820.4
5.67467	825.2
5.68533	827.6
5.696	821.6
5.70667	834.8
5.71733	852.8
5.728	838.4
5.73867	852.8
5.74933	842
5.76	856.4
5.77067	854
5.78133	869.6
5.792	870.8
5.80267	872
5.81333	872
5.824	870.8
5.83467	890
5.84533	898.4
5.856	896
5.86667	914
5.87733	909.2
5.888	927.2
5.89867	944
5.90933	945.2
5.92	947.6
5.93067	947.6
5.94133	957.2
5.952	988.4
5.96267	1005.2
5.97333	989.6
5.984	1006.4
5.99467	1008.8
6.00533	1014.8
6.016	1023.2
6.02667	1040
6.03733	1056.8
6.048	1085.6
6.05867	1086.8
6.06933	1098.8
6.08	1090.4
6.09067	1127.6
6.10133	1169.6
6.112	1168.4
6.12267	1185.2
6.13333	1200.8
6.144	1204.4
6.15467	1226
6.16533	1210.4
6.176	1246.4
6.18667	1271.6
6.19733	1295.6
6.208	1307.6
6.21867	1338.8
6.22933	1342.4
6.24	1356.8
6.25067	1378.4
6.26133	1384.4
6.272	1414.4
6.28267	1436
6.29333	1442
6.304	1452.8
6.31467	1474.4
6.32533	1499.6
6.336	1546.4
6.34667	1546.4
6.35733	1569.2
6.368	1611.2
6.37867	1640
6.38933	1682
6.4	1734.8
6.41067	1776.8
6.42133	1864.4
6.432	1956.8
6.44267	2051.6
6.45333	2156
6.464	2307.2
6.47467	2483.6
6.48533	2688.8
6.496	2914.4
6.50667	3180.8
6.51733	3417.2
6.528	3708.8
6.53867	3956
6.54933	4216.4
6.56	4492.4
6.57067	4732.4
6.58133	4986.8
6.592	5206.4
6.60267	5440.4
6.61333	5639.6
6.624	5832.8
6.63467	6029.6
6.64533	6215.6
6.656	6416
6.66667	6614
6.67733	6825.2
6.688	7031.6
6.69867	7253.6
6.70933	7466
6.72	7680.8
6.73067	7857.2
6.74133	7990.4
6.752	8088.8
6.76267	8108
6.77333	8093.6
6.784	8028.8
6.79467	7893.2
6.80533	7710.8
6.816	7470.8
6.82667	7187.6
6.83733	6890
6.848	6536
6.85867	6176
6.86933	5808.8
6.88	5462
6.89067	5120
6.90133	4762.4
6.912	4466
6.92267	4172
6.93333	3924.8
6.944	3684.8
6.95467	3490.4
6.96533	3275.6
6.976	3117.2
6.98667	2966
6.99733	2838.8
7.008	2714
7.01867	2606
7.02933	2519.6
7.04	2460.8
7.05067	2417.6
7.06133	2390
7.072	2364.8
7.08267	2384
7.09333	2439.2
7.104	2519.6
7.11467	2646.8
7.12533	2843.6
7.136	3071.6
7.14667	3413.6
7.15733	3840.8
7.168	4353.2
7.17867	4958
7.18933	5685.2
7.2	6516.8
7.21067	7424
7.22133	8386.4
7.232	9419.6
7.24267	10472
7.25333	11541.2
7.264	12586.4
7.27467	13571.6
7.28533	14518.4
7.296	15384.8
7.30667	16162.4
7.31733	16925.6
7.328	17594
7.33867	18249.2
7.34933	18856.4
7.36	19463.6
7.37067	20111.6
7.38133	20812.4
7.392	21561.2
7.40267	22372.4
7.41333	23225.6
7.424	24107.6
7.43467	24989.6
7.44533	25863.2
7.456	26692.4
7.46667	27401.6
7.47733	27971.6
7.488	28397.6
7.49867	28629.2
7.50933	28656.8
7.52	28452.8
7.53067	28017.2
7.54133	27354.8
7.552	26524.4
7.56267	25540.4
7.57333	24395.6
7.584	23144
7.59467	21824
7.60533	20459.6
7.616	19070
7.62667	17700.8
7.63733	16377.2
7.648	15066.8
7.65867	13882.4
7.66933	12746
7.68	11690
7.69067	10731.2
7.70133	9836
7.712	9057.2
7.72267	8327.6
7.73333	7684.4
7.744	7134.8
7.75467	6635.6
7.76533	6185.6
7.776	5820.8
7.78667	5486
7.79733	5206.4
7.808	4914.8
7.81867	4688
7.82933	4506.8
7.84	4324.4
7.85067	4145.6
7.86133	4019.6
7.872	3900.8
7.88267	3767.6
7.89333	3672.8
7.904	3580.4
7.91467	3521.6
7.92533	3447.2
7.936	3386
7.94667	3318.8
7.95733	3266
7.968	3225.2
7.97867	3196.4
7.98933	3164
8	3137.6
8.01067	3106.4
8.02133	3088.4
8.032	3076.4
8.04267	3051.2
8.05333	3017.6
8.064	2992.4
8.07467	2982.8
8.08533	2974.4
8.096	2972
8.10667	2979.2
8.11733	2975.6
8.128	2981.6
8.13867	2961.2
8.14933	2958.8
8.16	2963.6
8.17067	2969.6
8.18133	2975.6
8.192	2979.2
8.20267	2984
8.21333	2993.6
8.224	2986.4
8.23467	2991.2
8.24533	3002
8.256	3032
8.26667	3038
8.27733	3047.6
8.288	3064.4
8.29867	3088.4
8.30933	3093.2
8.32	3114.8
8.33067	3112.4
8.34133	3148.4
8.352	3153.2
8.36267	3159.2
8.37333	3166.4
8.384	3190.4
8.39467	3197.6
8.40533	3215.6
8.416	3236
8.42667	3250.4
8.43733	3262.4
8.448	3266
8.45867	3272
8.46933	3278
8.48	3280.4
8.49067	3292.4
8.50133	3269.6
8.512	3304.4
8.52267	3326
8.53333	3316.4
8.544	3334.4
8.55467	3372.8
8.56533	3368
8.576	3380
8.58667	3382.4
8.59733	3369.2
8.608	3400.4
8.61867	3392
8.62933	3393.2
8.64	3395.6
8.65067	3404
8.66133	3412.4
8.672	3436.4
8.68267	3458
8.69333	3470
8.704	3467.6
8.71467	3478.4
8.72533	3496.4
8.736	3501.2
8.74667	3542
8.75733	3562.4
8.768	3576.8
8.77867	3633.2
8.78933	3646.4
8.8	3693.2
8.81067	3719.6
8.82133	3749.6
8.832	3798.8
8.84267	3803.6
8.85333	3825.2
8.864	3845.6
8.87467	3843.2
8.88533	3867.2
8.896	3881.6
8.90667	3902
8.91733	3927.2
8.928	3944
8.93867	3989.6
8.94933	3986
8.96	4008.8
8.97067	4042.4
8.98133	4079.6
8.992	4114.4
9.00267	4139.6
9.01333	4178
9.024	4211.6
9.03467	4216.4
9.04533	4234.4
9.056	4238
9.06667	4239.2
9.07733	4246.4
9.088	4210.4
9.09867	4197.2
9.10933	4185.2
9.12	4180.4
9.13067	4152.8
9.14133	4121.6
9.152	4091.6
9.16267	4068.8
9.17333	4052
9.184	4055.6
9.19467	4023.2
9.20533	4016
9.216	4020.8
9.22667	4008.8
9.23733	4002.8
9.248	4000.4
9.25867	3980
9.26933	3970.4
9.28	3971.6
9.29067	3994.4
9.30133	4011.2
9.312	3993.2
9.32267	4020.8
9.33333	4041.2
9.344	4062.8
9.35467	4089.2
9.36533	4116.8
9.376	4149.2
9.38667	4199.6
9.39733	4245.2
9.408	4299.2
9.41867	4329.2
9.42933	4372.4
9.44	4398.8
9.45067	4446.8
9.46133	4493.6
9.472	4500.8
9.48267	4518.8
9.49333	4526
9.504	4540.4
9.51467	4559.6
9.52533	4575.2
9.536	4581.2
9.54667	4620.8
9.55733	4638.8
9.568	4653.2
9.57867	4700
9.58933	4733.6
9.6	4787.6
9.61067	4829.6
9.62133	4895.6
9.632	4984.4
9.64267	5073.2
9.65333	5157.2
9.664	5241.2
9.67467	5334.8
9.68533	5416.4
9.696	5516
9.70667	5558
9.71733	5654
9.728	5712.8
9.73867	5784.8
9.74933	5860.4
9.76	5931.2
9.77067	5992.4
9.78133	6063.2
9.792	6140
9.80267	6213.2
9.81333	6285.2
9.824	6362
9.83467	6438.8
9.84533	6520.4
9.856	6611.6
9.86667	6690.8
9.87733	6782
9.888	6862.4
9.89867	6953.6
9.90933	7055.6
9.92	7137.2
9.93067	7208
9.94133	7292
9.952	7402.4
9.96267	7467.2
9.97333	7535.6
9.984	7654.4
9.99467	7774.4
10.0053	7889.6
10.016	8024
10.0267	8166.8
10.0373	8336
10.048	8505.2
10.0587	8680.4
10.0693	8946.8
10.08	9312.8
10.0907	9911.6
10.1013	10923.2
10.112	12670.4
10.1227	15569.6
10.1333	19998.8
10.144	26362.4
10.1547	34769.6
10.1653	45059.6
10.176	56831.6
10.1867	69692
10.1973	83087.6
10.208	96552.8
10.2187	109754
10.2293	122379
10.24	134289
10.2507	145394
10.2613	155866
10.272	165883
10.2827	175658
10.2933	185557
10.304	195811
10.3147	206631
10.3253	218139
10.336	230281
10.3467	242922
10.3573	255830
10.368	268938
10.3787	281982
10.3893	294682
10.4	306627
10.4107	317110
10.4213	325306
10.432	330278
10.4427	331389
10.4533	328540
10.464	321928
10.4747	311997
10.4853	299443
10.496	284971
10.5067	269263
10.5173	252753
10.528	235921
10.5387	219242
10.5493	202796
10.56	186849
10.5707	171588
10.5813	157074
10.592	143377
10.6027	130568
10.6133	118665
10.624	107638
10.6347	97479.2
10.6453	88173.2
10.656	79748
10.6667	72084.8
10.6773	65176.4
10.688	58973.6
10.6987	53423.6
10.7093	48482
10.72	44090
10.7307	40238
10.7413	36860
10.752	33915.2
10.7627	31386.8
10.7733	29206.4
10.784	27350
10.7947	25820
10.8053	24515.6
10.816	23403.2
10.8267	22467.2
10.8373	21635.6
10.848	20918
10.8587	20292.8
10.8693	19701.2
10.88	19151.6
10.8907	18623.6
10.9013	18105.2
10.912	17642
10.9227	17224.4
10.9333	16862
10.944	16544
10.9547	16306.4
10.9653	16118
10.976	15983.6
10.9867	15893.6
10.9973	15815.6
11.008	15777.2
11.0187	15722
11.0293	15627.2
11.04	15489.2
11.0507	15291.2
11.0613	15014
11.072	14685.2
11.0827	14312
11.0933	13858.4
11.104	13332.8
11.1147	12768.8
11.1253	12200
11.136	11616.8
11.1467	11038.4
11.1573	10494.8
11.168	9975.2
11.1787	9513.2
11.1893	9118.4
11.2	8753.6
11.2107	8454.8
11.2213	8189.6
11.232	7986.8
11.2427	7799.6
11.2533	7630.4
11.264	7517.6
11.2747	7414.4
11.2853	7320.8
11.296	7229.6
11.3067	7149.2
11.3173	7073.6
11.328	6993.2
11.3387	6905.6
11.3493	6801.2
11.36	6698
11.3707	6580.4
11.3813	6466.4
11.392	6327.2
11.4027	6214.4
11.4133	6086
11.424	5925.2
11.4347	5795.6
11.4453	5680.4
11.456	5594
11.4667	5502.8
11.4773	5466.8
11.488	5452.4
11.4987	5530.4
11.5093	5578.4
11.52	5680.4
11.5307	5818.4
11.5413	5951.6
11.552	6070.4
11.5627	6198.8
11.5733	6282.8
11.584	6336.8
11.5947	6345.2
11.6053	6315.2
11.616	6281.6
11.6267	6209.6
11.6373	6125.6
11.648	6050
11.6587	5951.6
11.6693	5888
11.68	5868.8
11.6907	5847.2
11.7013	5862.8
11.712	5870
11.7227	5874.8
11.7333	5886.8
11.744	5880.8
11.7547	5844.8
11.7653	5771.6
11.776	5670.8
11.7867	5541.2
11.7973	5342
11.808	5118.8
11.8187	4868
11.8293	4594.4
11.84	4290.8
11.8507	4020.8
11.8613	3747.2
11.872	3483.2
11.8827	3261.2
11.8933	3057.2
11.904	2854.4
11.9147	2687.6
11.9253	2552
11.936	2409.2
11.9467	2277.2
11.9573	2184.8
11.968	2115.2
11.9787	2037.2
11.9893	1977.2
12	1934
12.0107	1892
12.0213	1853.6
12.032	1806.8
12.0427	1790
12.0533	1766
12.064	1739.6
12.0747	1715.6
12.0853	1708.4
12.096	1692.8
12.1067	1667.6
12.1173	1646
12.128	1635.2
12.1387	1624.4
12.1493	1594.4
12.16	1583.6
12.1707	1530.8
12.1813	1494.8
12.192	1475.6
12.2027	1432.4
12.2133	1446.8
12.224	1428.8
12.2347	1413.2
12.2453	1413.2
12.256	1403.6
12.2667	1383.2
12.2773	1385.6
12.288	1379.6
12.2987	1384.4
12.3093	1367.6
12.32	1382
12.3307	1371.2
12.3413	1373.6
12.352	1347.2
12.3627	1346
12.3733	1326.8
12.384	1312.4
12.3947	1320.8
12.4053	1306.4
12.416	1299.2
12.4267	1275.2
12.4373	1240.4
12.448	1222.4
12.4587	1204.4
12.4693	1158.8
12.48	1122.8
12.4907	1082
12.5013	1055.6
12.512	1042.4
12.5227	1029.2
12.5333	1001.6
12.544	966.8
12.5547	938
12.5653	932
12.576	915.2
12.5867	892.4
12.5973	881.6
12.608	860
12.6187	845.6
12.6293	838.4
12.64	802.4
12.6507	803.6
12.6613	800
12.672	784.4
12.6827	789.2
12.6933	768.8
12.704	773.6
12.7147	754.4
12.7253	764
12.736	777.2
12.7467	770
12.7573	743.6
12.768	731.6
12.7787	732.8
12.7893	729.2
12.8	724.4
12.8107	712.4
12.8213	684.8
12.832	659.6
12.8427	644
12.8533	657.2
12.864	627.2
12.8747	598.4
12.8853	578
12.896	545.6
12.9067	534.8
12.9173	518
12.928	501.2
12.9387	477.2
12.9493	458
12.96	425.6
12.9707	413.6
12.9813	395.6
12.992	354.8
13.0027	340.4
13.0133	336.8
13.024	332
13.0347	305.6
13.0453	276.8
13.056	270.8
13.0667	256.4
13.0773	249.2
13.088	237.2
13.0987	218
13.1093	196.4
13.12	171.2
13.1307	168.8
13.1413	158
13.152	140
13.1627	99.2
13.1733	80
13.184	56
13.1947	36.8
13.2053	29.6
13.216	4.4
13.2267	2
13.2373	-7.6
13.248	-32.8
13.2587	-53.2
13.2693	-48.4
13.28	-38.8
13.2907	-31.6
13.3013	0.8
13.312	-7.6
13.3227	-17.2
13.3333	-20.8
13.344	-30.4
13.3547	-32.8
13.3653	-22
13.376	-29.2
13.3867	-41.2
13.3973	-42.4
13.408	-29.2
13.4187	-8.8
13.4293	-18.4
13.44	-24.4
13.4507	-19.6
13.4613	-11.2
13.472	-1.6
13.4827	8
13.4933	16.4
13.504	22.4
13.5147	26
13.5253	5.6
13.536	9.2
13.5467	28.4
13.5573	41.6
13.568	80
13.5787	95.6
13.5893	116
13.6	196.4
13.6107	258.8
13.6213	351.2
13.632	465.2
13.6427	600.8
13.6533	718.4
13.664	833.6
13.6747	964.4
13.6853	1084.4
13.696	1164.8
13.7067	1264.4
13.7173	1325.6
13.728	1371.2
13.7387	1408.4
13.7493	1461.2
13.76	1499.6
13.7707	1574
13.7813	1610
13.792	1660.4
13.8027	1724
13.8133	1769.6
13.824	1814
13.8347	1870.4
13.8453	1884.8
13.856	1902.8
13.8667	1917.2
13.8773	1881.2
13.888	1854.8
13.8987	1760
13.9093	1658
13.92	1498.4
13.9307	1349.6
13.9413	1161.2
13.952	968
13.9627	783.2
13.9733	592.4
13.984	434
13.9947	302
14.0053	153.2
14.016	36.8
14.0267	-60.4
14.0373	-136
14.048	-188.8
14.0587	-223.6
14.0693	-252.4
14.08	-262
14.0907	-268
14.1013	-272.8
14.112	-282.4
14.1227	-302.8
14.1333	-298
14.144	-312.4
14.1547	-356.8
14.1653	-355.6
14.176	-377.2
14.1867	-396.4
14.1973	-436
14.208	-452.8
14.2187	-473.2
14.2293	-484
14.24	-482.8
14.2507	-499.6
14.2613	-517.6
14.272	-499.6
14.2827	-504.4
14.2933	-522.4
14.304	-517.6
14.3147	-524.8
14.3253	-548.8
14.336	-556
14.3467	-594.4
14.3573	-640
14.368	-688
14.3787	-766
14.3893	-816.4
14.4	-899.2
14.4107	-970
14.4213	-997.6
14.432	-1066
14.4427	-1126
14.4533	-1166.8
14.464	-1208.8
14.4747	-1255.6
14.4853	-1288
14.496	-1294
14.5067	-1338.4
14.5173	-1337.2
14.528	-1367.2
14.5387	-1390
14.5493	-1403.2
14.56	-1412.8
14.5707	-1444
14.5813	-1448.8
14.592	-1456
14.6027	-1487.2
14.6133	-1489.6
14.624	-1526.8
14.6347	-1517.2
14.6453	-1534
14.656	-1556.8
14.6667	-1568.8
14.6773	-1578.4
14.688	-1597.6
14.6987	-1603.6
14.7093	-1598.8
14.72	-1640.8
14.7307	-1642
14.7413	-1644.4
14.752	-1648
14.7627	-1676.8
14.7733	-1675.6
14.784	-1712.8
14.7947	-1712.8
14.8053	-1723.6
14.816	-1709.2
14.8267	-1704.4
14.8373	-1710.4
14.848	-1721.2
14.8587	-1718.8
14.8693	-1708
14.88	-1730.8
14.8907	-1728.4
14.9013	-1732
14.912	-1730.8
14.9227	-1759.6
14.9333	-1742.8
14.944	-1753.6
14.9547	-1754.8
14.9653	-1752.4
14.976	-1752.4
14.9867	-1770.4
14.9973	-1788.4
15.008	-1763.2
15.0187	-1775.2
15.0293	-1754.8
15.04	-1788.4
15.0507	-1801.6
15.0613	-1804
15.072	-1823.2
15.0827	-1830.4
15.0933	-1842.4
15.104	-1866.4
15.1147	-1879.6
15.1253	-1897.6
15.136	-1912
15.1467	-1928.8
15.1573	-1967.2
15.168	-1992.4
15.1787	-2016.4
15.1893	-2038
15.2	-2077.6
15.2107	-2098
15.2213	-2113.6
15.232	-2116
15.2427	-2153.2
15.2533	-2183.2
15.264	-2203.6
15.2747	-2203.6
15.2853	-2234.8
15.296	-2255.2
15.3067	-2292.4
15.3173	-2303.2
15.328	-2318.8
15.3387	-2329.6
15.3493	-2364.4
15.36	-2376.4
15.3707	-2402.8
15.3813	-2417.2
15.392	-2430.4
15.4027	-2482
15.4133	-2507.2
15.424	-2514.4
15.4347	-2546.8
15.4453	-2569.6
15.456	-2581.6
15.4667	-2611.6
15.4773	-2630.8
15.488	-2633.2
15.4987	-2636.8
15.5093	-2660.8
15.52	-2678.8
15.5307	-2693.2
15.5413	-2707.6
15.552	-2731.6
15.5627	-2746
15.5733	-2741.2
15.584	-2747.2
15.5947	-2773.6
15.6053	-2784.4
15.616	-2800
15.6267	-2820.4
15.6373	-2825.2
15.648	-2845.6
15.6587	-2831.2
15.6693	-2862.4
15.68	-2870.8
15.6907	-2882.8
15.7013	-2867.2
15.712	-2870.8
15.7227	-2904.4
15.7333	-2894.8
15.744	-2900.8
15.7547	-2885.2
15.7653	-2888.8
15.776	-2904.4
15.7867	-2891.2
15.7973	-2875.6
15.808	-2888.8
15.8187	-2881.6
15.8293	-2881.6
15.84	-2897.2
15.8507	-2888.8
15.8613	-2917.6
15.872	-2896
15.8827	-2915.2
15.8933	-2923.6
15.904	-2927.2
15.9147	-2930.8
15.9253	-2942.8
15.936	-2933.2
15.9467	-2924.8
15.9573	-2903.2
15.968	-2884
15.9787	-2857.6
15.9893	-2828.8
16	-2784.4
16.0107	-2753.2
16.0213	-2717.2
16.032	-2663.2
16.0427	-2618.8
16.0533	-2587.6
16.064	-2566
16.0747	-2520.4
16.0853	-2491.6
16.096	-2498.8
16.1067	-2492.8
16.1173	-2495.2
16.128	-2488
16.1387	-2486.8
16.1493	-2490.4
16.16	-2494
16.1707	-2470
16.1813	-2459.2
16.192	-2426.8
16.2027	-2430.4
16.2133	-2400.4
16.224	-2375.2
16.2347	-2353.6
16.2453	-2291.2
16.256	-2260
16.2667	-2242
16.2773	-2216.8
16.288	-2226.4
16.2987	-2242
16.3093	-2268.4
16.32	-2318.8
16.3307	-2388.4
16.3413	-2453.2
16.352	-2538.4
16.3627	-2623.6
16.3733	-2684.8
16.384	-2710
16.3947	-2753.2
16.4053	-2776
16.416	-2782
16.4267	-2776
16.4373	-2752
16.448	-2724.4
16.4587	-2705.2
16.4693	-2676.4
16.48	-2653.6
16.4907	-2660.8
16.5013	-2664.4
16.512	-2668
16.5227	-2668
16.5333	-2675.2
16.544	-2690.8
16.5547	-2705.2
16.5653	-2706.4
16.576	-2726.8
16.5867	-2742.4
16.5973	-2764
16.608	-2808.4
16.6187	-2830
16.6293	-2869.6
16.64	-2915.2
16.6507	-2957.2
16.6613	-2992
16.672	-3034
16.6827	-3060.4
16.6933	-3080.8
16.704	-3125.2
16.7147	-3182.8
16.7253	-3188.8
16.736	-3211.6
16.7467	-3266.8
16.7573	-3328
16.768	-3370
16.7787	-3421.6
16.7893	-3450.4
16.8	-3484
16.8107	-3517.6
16.8213	-3554.8
16.832	-3610
16.8427	-3642.4
16.8533	-3671.2
16.864	-3706
16.8747	-3732.4
16.8853	-3763.6
16.896	-3758.8
16.9067	-3760
16.9173	-3755.2
16.928	-3737.2
16.9387	-3718
16.9493	-3692.8
16.96	-3649.6
16.9707	-3598
16.9813	-3516.4
16.992	-3408.4
17.0027	-3258.4
17.0133	-3102.4
17.024	-2909.2
17.0347	-2668
17.0453	-2435.2
17.056	-2214.4
17.0667	-1969.6
17.0773	-1733.2
17.088	-1524.4
17.0987	-1340.8
17.1093	-1188.4
17.12	-1046.8
17.1307	-940
17.1413	-835.6
17.152	-732.4
17.1627	-599.2
17.1733	-442
17.184	-251.2
17.1947	-20.8
17.2053	232.4
17.216	543.2
17.2267	844.4
17.2373	1150.4
17.248	1448
17.2587	1695.2
17.2693	1931.6
17.28	2086.4
17.2907	2213.6
17.3013	2297.6
17.312	2352.8
17.3227	2386.4
17.3333	2397.2
17.344	2398.4
17.3547	2411.6
17.3653	2439.2
17.376	2463.2
17.3867	2459.6
17.3973	2482.4
17.408	2493.2
17.4187	2487.2
17.4293	2450
17.44	2405.6
17.4507	2337.2
17.4613	2268.8
17.472	2216
17.4827	2142.8
17.4933	2080.4
17.504	2027.6
17.5147	1991.6
17.5253	2000
17.536	2021.6
17.5467	2009.6
17.5573	2044.4
17.568	2079.2
17.5787	2093.6
17.5893	2104.4
17.6	2067.2
17.6107	2056.4
17.6213	2010.8
17.632	1950.8
17.6427	1850
17.6533	1746.8
17.664	1661.6
17.6747	1534.4
17.6853	1378.4
17.696	1226
17.7067	1047.2
17.7173	874.4
17.728	675.2
17.7387	476
17.7493	266
17.76	39.2
17.7707	-164.8
17.7813	-366.4
17.792	-574
17.8027	-778
17.8133	-942.4
17.824	-1112.8
17.8347	-1270
17.8453	-1420
17.856	-1531.6
17.8667	-1654
17.8773	-1760.8
17.888	-1872.4
17.8987	-1986.4
17.9093	-2111.2
17.92	-2215.6
17.9307	-2315.2
17.9413	-2429.2
17.952	-2544.4
17.9627	-2653.6
17.9733	-2738.8
17.984	-2821.6
17.9947	-2880.4
18.0053	-2935.6
18.016	-2999.2
18.0267	-3061.6
18.0373	-3101.2
18.048	-3144.4
18.0587	-3182.8
18.0693	-3208
18.08	-3263.2
18.0907	-3322
18.1013	-3396.4
18.112	-3499.6
18.1227	-3608.8
18.1333	-3731.2
18.144	-3851.2
18.1547	-3989.2
18.1653	-4114
18.176	-4243.6
18.1867	-4333.6
18.1973	-4445.2
18.208	-4547.2
18.2187	-4631.2
18.2293	-4680.4
18.24	-4747.6
18.2507	-4795.6
18.2613	-4812.4
18.272	-4834
18.2827	-4860.4
18.2933	-4877.2
18.304	-4920.4
18.3147	-4943.2
18.3253	-4950.4
18.336	-5015.2
18.3467	-5046.4
18.3573	-5066.8
18.368	-5086
18.3787	-5130.4
18.3893	-5147.2
18.4	-5176
18.4107	-5213.2
18.4213	-5244.4
18.432	-5281.6
18.4427	-5329.6
18.4533	-5333.2
18.464	-5357.2
18.4747	-5369.2
18.4853	-5406.4
18.496	-5424.4
18.5067	-5444.8
18.5173	-5429.2
18.528	-5436.4
18.5387	-5400.4
18.5493	-5380
18.56	-5364.4
18.5707	-5322.4
18.5813	-5273.2
18.592	-5221.6
18.6027	-5179.6
18.6133	-5112.4
18.624	-5076.4
18.6347	-5016.4
18.6453	-4964.8
18.656	-4949.2
18.6667	-4921.6
18.6773	-4876
18.688	-4819.6
18.6987	-4784.8
18.7093	-4738
18.72	-4675.6
18.7307	-4613.2
18.7413	-4554.4
18.752	-4476.4
18.7627	-4408
18.7733	-4358.8
18.784	-4300
18.7947	-4234
18.8053	-4182.4
18.816	-4164.4
18.8267	-4099.6
18.8373	-4076.8
18.848	-4068.4
18.8587	-4084
18.8693	-4079.2
18.88	-4076.8
18.8907	-4111.6
18.9013	-4144
18.912	-4180
18.9227	-4280.8
18.9333	-4366
18.944	-4446.4
18.9547	-4538.8
18.9653	-4657.6
18.976	-4772.8
18.9867	-4903.6
18.9973	-5022.4
19.008	-5116
19.0187	-5238.4
19.0293	-5338
19.04	-5425.6
19.0507	-5524
19.0613	-5584
19.072	-5648.8
19.0827	-5738.8
19.0933	-5783.2
19.104	-5815.6
19.1147	-5849.2
19.1253	-5868.4
19.136	-5910.4
19.1467	-5933.2
19.1573	-5944
19.168	-5954.8
19.1787	-5964.4
19.1893	-5958.4
19.2	-5951.2
19.2107	-5960.8
19.2213	-5953.6
19.232	-5927.2
19.2427	-5916.4
19.2533	-5887.6
19.264	-5878
19.2747	-5834.8
19.2853	-5834.8
19.296	-5827.6
19.3067	-5819.2
19.3173	-5820.4
19.328	-5820.4
19.3387	-5819.2
19.3493	-5821.6
19.36	-5843.2
19.3707	-5851.6
19.3813	-5875.6
19.392	-5870.8
19.4027	-5885.2
19.4133	-5897.2
19.424	-5930.8
19.4347	-5934.4
19.4453	-5972.8
19.456	-5999.2
19.4667	-6007.6
19.4773	-6017.2
19.488	-6008.8
19.4987	-6022
19.5093	-6038.8
19.52	-6034
19.5307	-6046
19.5413	-6072.4
19.552	-6086.8
19.5627	-6073.6
19.5733	-6085.6
19.584	-6109.6
19.5947	-6110.8
19.6053	-6154
19.616	-6139.6
19.6267	-6156.4
19.6373	-6157.6
19.648	-6154
19.6587	-6130
19.6693	-6103.6
19.68	-6068.8
19.6907	-6041.2
19.7013	-5999.2
19.712	-5960.8
19.7227	-5930.8
19.7333	-5875.6
19.744	-5828.8
19.7547	-5810.8
19.7653	-5774.8
19.776	-5725.6
19.7867	-5690.8
19.7973	-5663.2
19.808	-5614
19.8187	-5605.6
19.8293	-5562.4
19.84	-5556.4
19.8507	-5578
19.8613	-5554
19.872	-5542
19.8827	-5567.2
19.8933	-5591.2
19.904	-5592.4
19.9147	-5640.4
19.9253	-5692
19.936	-5736.4
19.9467	-5786.8
19.9573	-5856.4
19.968	-5894.8
19.9787	-5926
19.9893	-6001.6
20	-6061.6
20.0107	-6097.6
20.0213	-6126.4
20.032	-6179.2
20.0427	-6214
20.0533	-6241.6
20.064	-6268
20.0747	-6299.2
20.0853	-6312.4
20.096	-6324.4
20.1067	-6364
20.1173	-6378.4
20.128	-6415.6
20.1387	-6430
20.1493	-6446.8
20.16	-6460
20.1707	-6488.8
20.1813	-6506.8
20.192	-6508
20.2027	-6512.8
20.2133	-6498.4
20.224	-6478
20.2347	-6437.2
20.2453	-6380.8
20.256	-6331.6
20.2667	-6280
20.2773	-6228.4
20.288	-6168.4
20.2987	-6106
20.3093	-6044.8
20.32	-6005.2
20.3307	-5981.2
20.3413	-5966.8
20.352	-5952.4
20.3627	-5944
20.3733	-5948.8
20.384	-5960.8
20.3947	-5984.8
20.4053	-6014.8
20.416	-6054.4
20.4267	-6114.4
20.4373	-6166
20.448	-6221.2
20.4587	-6248.8
20.4693	-6317.2
20.48	-6365.2
20.4907	-6422.8
20.5013	-6485.2
20.512	-6527.2
20.5227	-6586
20.5333	-6650.8
20.544	-6710.8
20.5547	-6779.2
20.5653	-6841.6
20.576	-6917.2
20.5867	-7003.6
20.5973	-7086.4
20.608	-7201.6
20.6187	-7292.8
20.6293	-7375.6
20.64	-7456
20.6507	-7566.4
20.6613	-7636
20.672	-7694.8
20.6827	-7753.6
20.6933	-7805.2
20.704	-7830.4
20.7147	-7867.6
20.7253	-7909.6
20.736	-7931.2
20.7467	-7940.8
20.7573	-7951.6
20.768	-7940.8
20.7787	-7940.8
20.7893	-7930
20.8	-7909.6
20.8107	-7880.8
20.8213	-7832.8
20.832	-7793.2
20.8427	-7739.2
20.8533	-7691.2
20.864	-7625.2
20.8747	-7558
20.8853	-7476.4
20.896	-7373.2
20.9067	-7282
20.9173	-7182.4
20.928	-7081.6
20.9387	-6980.8
20.9493	-6916
20.96	-6826
20.9707	-6725.2
20.9813	-6670
20.992	-6625.6
21.0027	-6576.4
21.0133	-6564.4
21.024	-6536.8
21.0347	-6509.2
21.0453	-6492.4
21.056	-6468.4
21.0667	-6431.2
21.0773	-6403.6
21.088	-6389.2
21.0987	-6337.6
21.1093	-6299.2
21.12	-6268
21.1307	-6212.8
21.1413	-6178
21.152	-6193.6
21.1627	-6186.4
21.1733	-6193.6
21.184	-6227.2
21.1947	-6259.6
21.2053	-6306.4
21.216	-6354.4
21.2267	-6415.6
21.2373	-6488.8
21.248	-6582.4
21.2587	-6680.8
21.2693	-6773.2
21.28	-6870.4
21.2907	-6972.4
21.3013	-7110.4
[truncated: 2,223 more rows]

## Sheet: Fig.4b tail+Wt
HPLC raw data of detyrosinated tail + SVBP1-66/VASH21-355
R.Time (min)	Intensity
0	0
0.01067	0
0.02133	0
0.032	0
0.04267	0
0.05333	0
0.064	0
0.07467	0
0.08533	0
0.096	0
0.10667	29.38
0.11733	41.81
0.128	53.11
0.13867	87.01
0.14933	138.99
0.16	167.24
0.17067	219.22
0.18133	266.68
0.192	322.05
0.20267	377.42
0.21333	423.75
0.224	468.95
0.23467	513.02
0.24533	546.92
0.256	609.07
0.26667	650.88
0.27733	696.08
0.288	748.06
0.29867	781.96
0.30933	826.03
0.32	888.18
0.33067	919.82
0.34133	959.37
0.352	1024.91
0.36267	1084.8
0.37333	1117.57
0.384	1168.42
0.39467	1205.71
0.40533	1256.56
0.416	1291.59
0.42667	1346.96
0.43733	1410.24
0.448	1452.05
0.45867	1475.78
0.46933	1504.03
0.48	1536.8
0.49067	1586.52
0.50133	1621.55
0.512	1664.49
0.52267	1725.51
0.53333	1767.32
0.544	1808
0.55467	1844.16
0.56533	1883.71
0.576	1926.65
0.58667	1941.34
0.59733	1987.67
0.608	2030.61
0.61867	2065.64
0.62933	2111.97
0.64	2144.74
0.65067	2180.9
0.66133	2223.84
0.672	2241.92
0.68267	2274.69
0.69333	2319.89
0.704	2366.22
0.71467	2395.6
0.72533	2436.28
0.736	2461.14
0.74667	2497.3
0.75733	2518.77
0.768	2550.41
0.77867	2603.52
0.78933	2619.34
0.8	2652.11
0.81067	2673.58
0.82133	2704.09
0.832	2723.3
0.84267	2774.15
0.85333	2814.83
0.864	2852.12
0.87467	2878.11
0.88533	2899.58
0.896	2931.22
0.90667	2971.9
0.91733	3030.66
0.928	3047.61
0.93867	3080.38
0.94933	3092.81
0.96	3125.58
0.97067	3177.56
0.98133	3209.2
0.992	3231.8
1.00267	3253.27
1.01333	3289.43
1.024	3316.55
1.03467	3336.89
1.04533	3354.97
1.056	3388.87
1.06667	3410.34
1.07733	3430.68
1.088	3464.58
1.09867	3500.74
1.10933	3510.91
1.12	3558.37
1.13067	3568.54
1.14133	3602.44
1.152	3608.09
1.16267	3663.46
1.17333	3688.32
1.184	3718.83
1.19467	3738.04
1.20533	3762.9
1.216	3799.06
1.22667	3823.92
1.23733	3848.78
1.248	3855.56
1.25867	3875.9
1.26933	3908.67
1.28	3923.36
1.29067	3967.43
1.30133	3974.21
1.312	3999.07
1.32267	4005.85
1.33333	4045.4
1.344	4061.22
1.35467	4090.6
1.36533	4103.03
1.376	4116.59
1.38667	4143.71
1.39733	4169.7
1.408	4168.57
1.41867	4205.86
1.42933	4228.46
1.44	4254.45
1.45067	4265.75
1.46133	4288.35
1.472	4318.86
1.48267	4348.24
1.49333	4369.71
1.504	4371.97
1.51467	4391.18
1.52533	4421.69
1.536	4435.25
1.54667	4453.33
1.55733	4468.02
1.568	4480.45
1.57867	4497.4
1.58933	4529.04
1.6	4536.95
1.61067	4539.21
1.62133	4559.55
1.632	4584.41
1.64267	4595.71
1.65333	4611.53
1.664	4614.92
1.67467	4651.08
1.68533	4664.64
1.696	4673.68
1.70667	4683.85
1.71733	4682.72
1.728	4700.8
1.73867	4723.4
1.74933	4744.87
1.76	4765.21
1.77067	4794.59
1.78133	4804.76
1.792	4813.8
1.80267	4822.84
1.81333	4854.48
1.824	4874.82
1.83467	4879.34
1.84533	4906.46
1.856	4915.5
1.86667	4930.19
1.87733	4936.97
1.888	4950.53
1.89867	4968.61
1.90933	4994.6
1.92	4994.6
1.93067	5002.51
1.94133	5016.07
1.952	5005.9
1.96267	5044.32
1.97333	5056.75
1.984	5056.75
1.99467	5074.83
2.00533	5098.56
2.016	5095.17
2.02667	5108.73
2.03733	5129.07
2.048	5127.94
2.05867	5150.54
2.06933	5172.01
2.08	5182.18
2.09067	5192.35
2.10133	5202.52
2.112	5218.34
2.12267	5225.12
2.13333	5237.55
2.144	5245.46
2.15467	5247.72
2.16533	5265.8
2.176	5281.62
2.18667	5286.14
2.19733	5298.57
2.208	5303.09
2.21867	5331.34
2.22933	5351.68
2.24	5359.59
2.25067	5349.42
2.26133	5379.93
2.272	5394.62
2.28267	5409.31
2.29333	5418.35
2.304	5414.96
2.31467	5424
2.32533	5440.95
2.336	5465.81
2.34667	5487.28
2.35733	5494.06
2.368	5497.45
2.37867	5495.19
2.38933	5504.23
2.4	5534.74
2.41067	5557.34
2.42133	5550.56
2.432	5551.69
2.44267	5566.38
2.45333	5573.16
2.464	5577.68
2.47467	5584.46
2.48533	5602.54
2.496	5627.4
2.50667	5612.71
2.51733	5624.01
2.528	5638.7
2.53867	5662.43
2.54933	5669.21
2.56	5673.73
2.57067	5663.56
2.58133	5582.2
2.592	5329.08
2.60267	4847.7
2.61333	4090.6
2.624	3013.71
2.63467	1645.28
2.64533	6.78
2.656	-1815.91
2.66667	-3791.15
2.67733	-5916.68
2.688	-8112.27
2.69867	-10373.4
2.70933	-12665
2.72	-15029
2.73067	-17464.1
2.74133	-20060.9
2.752	-22875.7
2.76267	-25799
2.77333	-28613.9
2.784	-31169.9
2.79467	-33385.8
2.80533	-35289.9
2.816	-36969.1
2.82667	-38446
2.83733	-39670.9
2.848	-40630.3
2.85867	-41371.6
2.86933	-41908.3
2.88	-42309.5
2.89067	-42446.2
2.90133	-41845
2.912	-40243.8
2.92267	-38005.3
2.93333	-35341.9
2.944	-32257
2.95467	-28676
2.96533	-24619.3
2.976	-20086.9
2.98667	-14958.9
2.99733	-8893.1
3.008	-1824.95
3.01867	5179.92
3.02933	11307.9
3.04	16833.6
3.05067	22119.7
3.06133	27398
3.072	32834.4
3.08267	38579.3
3.09333	44867.8
3.104	52009.4
3.11467	60621.1
3.12533	71394.5
3.136	85191.8
3.14667	102657
3.15733	123700
3.168	146794
3.17867	169248
3.18933	188256
3.2	201574
3.21067	208570
3.22133	209842
3.232	205654
3.24267	195840
3.25333	180725
3.264	161815
3.27467	141274
3.28533	120960
3.296	101632
3.30667	83319.4
3.31733	66040.6
3.328	49908.7
3.33867	35250.3
3.34933	22753.7
3.36	12983.7
3.37067	6060.19
3.38133	1702.91
3.392	-488.16
3.40267	-962.76
3.41333	-50.85
3.424	2026.09
3.43467	5085
3.44533	8991.41
3.456	13609.7
3.46667	18781.7
3.47733	24376.4
3.488	30341.6
3.49867	36584.9
3.50933	43054.1
3.52	49691.7
3.53067	56550.8
3.54133	63581.7
3.552	70797.9
3.56267	78225.4
3.57333	85855.1
3.584	93684.9
3.59467	101769
3.60533	110169
3.616	118858
3.62667	127922
3.63733	137435
3.648	147415
3.65867	157971
3.66933	169353
3.68	181687
3.69067	194829
3.70133	208132
3.712	220308
3.72267	230509
3.73333	238822
3.744	246534
3.75467	255095
3.76533	265331
3.776	276584
3.78667	287188
3.79733	295620
3.808	301091
3.81867	303949
3.82933	305085
3.84	305386
3.85067	305716
3.86133	306563
3.872	308108
3.88267	310429
3.89333	313496
3.904	317220
3.91467	321587
3.92533	326482
3.936	331880
3.94667	337668
3.95733	343884
3.968	350502
3.97867	357455
3.98933	364660
4	372248
4.01067	380155
4.02133	388312
4.032	396766
4.04267	405534
4.05333	414587
4.064	423838
4.07467	433312
4.08533	443012
4.096	452843
4.10667	462830
4.11733	473012
4.128	483306
4.13867	493822
4.14933	504455
4.16	515324
4.17067	526425
4.18133	537665
4.192	549225
4.20267	560970
4.21333	573059
4.224	585400
4.23467	598216
4.24533	611492
4.256	625356
4.26667	640053
4.27733	655449
4.288	671925
4.29867	689491
4.30933	708604
4.32	729554
4.33067	753171
4.34133	781083
4.352	823056
4.36267	957365
4.37333	1.28984e+06
4.384	1.69292e+06
4.39467	2.00643e+06
4.40533	2.19751e+06
4.416	2.28924e+06
4.42667	2.31868e+06
4.43733	2.31444e+06
4.448	2.28998e+06
4.45867	2.25742e+06
4.46933	2.22431e+06
4.48	2.1914e+06
4.49067	2.16076e+06
4.50133	2.12913e+06
4.512	2.09793e+06
4.52267	2.0652e+06
4.53333	2.03324e+06
4.544	1.99967e+06
4.55467	1.96551e+06
4.56533	1.92895e+06
4.576	1.89239e+06
4.58667	1.85309e+06
4.59733	1.81257e+06
4.608	1.77108e+06
4.61867	1.72761e+06
4.62933	1.68321e+06
4.64	1.63681e+06
4.65067	1.58952e+06
4.66133	1.54067e+06
4.672	1.49026e+06
4.68267	1.43816e+06
4.69333	1.38466e+06
4.704	1.32932e+06
4.71467	1.27221e+06
4.72533	1.21341e+06
4.736	1.15246e+06
4.74667	1.08925e+06
4.75733	1.02306e+06
4.768	953418
4.77867	878754
4.78933	795890
4.8	701412
4.81067	592960
4.82133	477289
4.832	369963
4.84267	285871
4.85333	231632
4.864	203942
4.87467	194252
4.88533	194844
4.896	200825
4.90667	209553
4.91733	219794
4.928	230714
4.93867	241782
4.94933	252498
4.96	262702
4.97067	272236
4.98133	280979
4.992	288755
5.00267	295172
5.01333	299988
5.024	302890
5.03467	303745
5.04533	302726
5.056	300309
5.06667	296882
5.07733	293103
5.088	289391
5.09867	286219
5.10933	283766
5.12	282146
5.13067	281241
5.14133	280762
5.152	280254
5.16267	279182
5.17333	276918
5.184	272867
5.19467	266608
5.20533	257941
5.216	246743
5.22667	233209
5.23733	217746
5.248	200853
5.25867	183043
5.26933	164981
5.28	147232
5.29067	130324
5.30133	114611
5.312	100446
5.32267	87949
5.33333	77181.3
5.344	68115.3
5.35467	60601.9
5.36533	54492
5.376	49555
5.38667	45635
5.39733	42507.2
5.408	39997.5
5.41867	38032.4
5.42933	36449.3
5.44	35158.8
5.45067	34109
5.46133	33235.6
5.472	32498.8
5.48267	31868.3
5.49333	31332.6
5.504	30853.5
5.51467	30433.2
5.52533	30027.5
5.536	29710
5.54667	29393.6
5.55733	29093
5.568	28830.8
5.57867	28577.7
5.58933	28334.7
5.6	28123.4
5.61067	27925.7
5.62133	27708.7
5.632	27533.6
5.64267	27348.3
5.65333	27188.9
5.664	27013.8
5.67467	26856.7
5.68533	26705.3
5.696	26559.5
5.70667	26422.8
5.71733	26275.9
5.728	26165.1
5.73867	26025
5.74933	25917.7
5.76	25816
5.77067	25691.7
5.78133	25564
5.792	25475.8
5.80267	25380.9
5.81333	25289.4
5.824	25187.7
5.83467	25079.2
5.84533	24991.1
5.856	24898.4
5.86667	24801.2
5.87733	24728.9
5.888	24664.5
5.89867	24580.9
5.90933	24483.7
5.92	24394.4
5.93067	24334.5
5.94133	24272.4
5.952	24206.9
5.96267	24122.1
5.97333	24056.6
5.984	23978.6
5.99467	23910.8
6.00533	23870.1
6.016	23809.1
6.02667	23749.2
6.03733	23693.8
6.048	23649.8
6.05867	23596.7
6.06933	23536.8
6.08	23498.3
6.09067	23443
6.10133	23401.2
6.112	23361.6
6.12267	23330
6.13333	23282.5
6.144	23259.9
6.15467	23218.1
6.16533	23194.4
6.176	23148
6.18667	23124.3
6.19733	23108.5
6.208	23062.2
6.21867	23007.9
6.22933	23011.3
6.24	23006.8
6.25067	22963.9
6.26133	22949.2
6.272	22940.1
6.28267	22927.7
6.29333	22894.9
6.304	22858.8
6.31467	22856.5
6.32533	22817
6.336	22783.1
6.34667	22768.4
6.35733	22742.4
6.368	22731.1
6.37867	22714.1
6.38933	22692.7
6.4	22673.4
6.41067	22640.7
6.42133	22616.9
6.432	22595.5
6.44267	22567.2
6.45333	22553.7
6.464	22528.8
6.47467	22496
6.48533	22447.4
6.496	22433.9
6.50667	22400
6.51733	22375.1
6.528	22343.5
6.53867	22310.7
6.54933	22274.6
6.56	22245.2
6.57067	22223.7
6.58133	22195.5
6.592	22172.9
6.60267	22135.6
6.61333	22103.9
6.624	22051.9
6.63467	22015.8
6.64533	22015.8
6.656	21980.8
6.66667	21940.1
6.67733	21887
6.688	21842.9
6.69867	21824.8
6.70933	21768.3
6.72	21736.7
6.73067	21710.7
6.74133	21657.6
6.752	21620.3
6.76267	21563.8
6.77333	21520.8
6.784	21457.6
6.79467	21387.5
6.80533	21373.9
6.816	21323.1
6.82667	21281.3
6.83733	21242.9
6.848	21187.5
6.85867	21117.4
6.86933	21060.9
6.88	21015.7
6.89067	20964.9
6.90133	20938.9
6.912	20885.8
6.92267	20822.5
6.93333	20769.4
6.944	20703.9
6.95467	20664.3
6.96533	20618
6.976	20589.7
6.98667	20526.4
6.99733	20472.2
7.008	20420.2
7.01867	20382.9
7.02933	20338.9
7.04	20302.7
7.05067	20250.7
7.06133	20224.7
7.072	20171.6
7.08267	20125.3
7.09333	20082.4
7.104	20030.4
7.11467	19986.3
7.12533	19923
7.136	19891.4
7.14667	19868.8
7.15733	19808.9
7.168	19769.3
7.17867	19716.2
7.18933	19673.3
7.2	19634.9
7.21067	19578.4
7.22133	19546.7
7.232	19488
7.24267	19469.9
7.25333	19425.8
7.264	19384
7.27467	19361.4
7.28533	19316.2
7.296	19268.8
7.30667	19239.4
7.31733	19201
7.328	19159.1
7.33867	19121.9
7.34933	19082.3
7.36	19039.4
7.37067	19033.7
7.38133	18990.8
7.392	18980.6
7.40267	18926.4
7.41333	18906
7.424	18880
7.43467	18824.7
7.44533	18800.9
7.456	18799.8
7.46667	18772.7
7.47733	18763.6
7.488	18749
7.49867	18717.3
7.50933	18700.4
7.52	18683.4
7.53067	18684.5
7.54133	18664.2
7.552	18655.2
7.56267	18625.8
7.57333	18622.4
7.584	18629.2
7.59467	18656.3
7.60533	18667.6
7.616	18715.1
7.62667	18743.3
7.63733	18789.6
7.648	18831.4
7.65867	18885.7
7.66933	18955.8
7.68	19006.6
7.69067	19068.8
7.70133	19111.7
7.712	19159.1
7.72267	19175
7.73333	19213.4
7.744	19242.8
7.75467	19248.4
7.76533	19240.5
7.776	19242.8
7.78667	19225.8
7.79733	19224.7
7.808	19202.1
7.81867	19165.9
7.82933	19141.1
7.84	19091.3
7.85067	19072.1
7.86133	19056.3
7.872	19040.5
7.88267	19030.3
7.89333	19017.9
7.904	19023.5
7.91467	19029.2
7.92533	19046.1
7.936	19065.4
7.94667	19058.6
7.95733	19100.4
7.968	19113.9
7.97867	19137.7
7.98933	19158
8	19154.6
8.01067	19181.8
8.02133	19184
8.032	19160.3
8.04267	19154.6
8.05333	19171.6
8.064	19146.7
8.07467	19108.3
8.08533	19082.3
8.096	19040.5
8.10667	19011.1
8.11733	18978.3
8.128	18929.8
8.13867	18859.7
8.14933	18817.9
8.16	18746.7
8.17067	18713.9
8.18133	18663.1
8.192	18593
8.20267	18546.7
8.21333	18483.4
8.224	18407.7
8.23467	18336.5
8.24533	18271
8.256	18207.7
8.26667	18127.5
8.27733	18031.4
8.288	17946.7
8.29867	17863
8.30933	17782.8
8.32	17694.7
8.33067	17613.3
8.34133	17546.6
8.352	17452.8
8.36267	17376
8.37333	17304.8
8.384	17226.8
8.39467	17142.1
8.40533	17074.3
8.416	17003.1
8.42667	16931.9
8.43733	16852.8
8.448	16796.3
8.45867	16727.4
8.46933	16667.5
8.48	16627.9
8.49067	16572.6
8.50133	16492.3
8.512	16470.9
8.52267	16429.1
8.53333	16407.6
8.544	16363.5
8.55467	16342.1
8.56533	16321.7
8.576	16279.9
8.58667	16267.5
8.59733	16233.6
8.608	16200.8
8.61867	16186.1
8.62933	16146.6
8.64	16144.3
8.65067	16133
8.66133	16105.9
8.672	16085.5
8.68267	16057.3
8.69333	16044.9
8.704	16022.3
8.71467	15999.7
8.72533	15975.9
8.736	15965.8
8.74667	15942
8.75733	15936.4
8.768	15903.6
8.77867	15872
8.78933	15861.8
8.8	15825.6
8.81067	15831.3
8.82133	15789.5
8.832	15764.6
8.84267	15752.2
8.85333	15762.4
8.864	15728.5
8.87467	15687.8
8.88533	15673.1
8.896	15661.8
8.90667	15629
8.91733	15608.7
8.928	15605.3
8.93867	15579.3
8.94933	15555.6
8.96	15538.6
8.97067	15513.8
8.98133	15475.3
8.992	15461.8
9.00267	15524.6
9.01333	15505.1
9.024	15492.1
9.03467	15451.8
9.04533	15450.5
9.056	15427.1
9.06667	15437.5
9.07733	15405
9.088	15390.7
9.09867	15353
9.10933	15362.1
9.12	15351.7
9.13067	15321.8
9.14133	15277.6
9.152	15263.3
9.16267	15250.3
9.17333	15233.4
9.184	15217.8
9.19467	15193.1
9.20533	15172.3
9.216	15155.4
9.22667	15143.7
9.23733	15134.6
9.248	15121.6
9.25867	15106
9.26933	15112.5
9.28	15076.1
9.29067	15073.5
9.30133	15061.8
9.312	15072.2
9.32267	15064.4
9.33333	15057.9
9.344	15076.1
9.35467	15086.5
9.36533	15086.5
9.376	15080
9.38667	15117.7
9.39733	15146.3
9.408	15138.5
9.41867	15197
9.42933	15223
9.44	15256.8
9.45067	15264.6
9.46133	15312.7
9.472	15373.8
9.48267	15399.8
9.49333	15416.7
9.504	15473.9
9.51467	15506.4
9.52533	15564.9
9.536	15607.8
9.54667	15650.7
9.55733	15697.5
9.568	15754.7
9.57867	15802.8
9.58933	15850.9
9.6	15905.5
9.61067	15939.3
9.62133	15997.8
9.632	16062.8
9.64267	16110.9
9.65333	16153.8
9.664	16200.6
9.67467	16218.8
9.68533	16252.6
9.696	16264.3
9.70667	16250
9.71733	16231.8
9.728	16231.8
9.73867	16207.1
9.74933	16162.9
9.76	16117.4
9.77067	16091.4
9.78133	16026.4
9.792	15978.3
9.80267	15917.2
9.81333	15870.4
9.824	15815.8
9.83467	15770.3
9.84533	15731.3
9.856	15685.8
9.86667	15644.2
9.87733	15606.5
9.888	15559.7
9.89867	15531.1
9.90933	15496
9.92	15480.4
9.93067	15450.5
9.94133	15432.3
9.952	15405
9.96267	15395.9
9.97333	15377.7
9.984	15369.9
9.99467	15343.9
10.0053	15343.9
10.016	15358.2
10.0267	15382.9
10.0373	15406.3
10.048	15479.1
10.0587	15559.7
10.0693	15720.9
10.08	15941.9
10.0907	16311.1
10.1013	16896.1
10.112	17724.2
10.1227	18934.5
10.1333	20647.9
10.144	23020.4
10.1547	26124.8
10.1653	30173
10.176	35231.3
10.1867	41360.8
10.1973	48582.3
10.208	56854.2
10.2187	66084.2
10.2293	76161.8
10.24	86937.5
10.2507	98302.1
10.2613	110126
10.272	122154
10.2827	134290
10.2933	146448
10.304	158315
10.3147	169781
10.3253	180613
10.336	190541
10.3467	199356
10.3573	206865
10.368	212935
10.3787	217400
10.3893	220234
10.4	221448
10.4107	221056
10.4213	219253
10.432	216116
10.4427	211832
10.4533	206609
10.464	200647
10.4747	194156
10.4853	187321
10.496	180357
10.5067	173388
10.5173	166546
10.528	160005
10.5387	153769
10.5493	147901
10.56	142441
10.5707	137415
10.5813	132777
10.592	128534
10.6027	124609
10.6133	121034
10.624	117764
10.6347	114735
10.6453	111874
10.656	109171
10.6667	106543
10.6773	104004
10.688	101495
10.6987	98931.3
10.7093	96349.5
10.72	93723.5
10.7307	91057.2
10.7413	88372.7
10.752	85673.9
10.7627	82985.5
10.7733	80304.9
10.784	77685.4
10.7947	75177.7
10.8053	72688.2
10.816	70306.6
10.8267	68009.5
10.8373	65772.2
10.848	63606.4
10.8587	61454.9
10.8693	59321.6
10.88	57180.5
10.8907	55019.9
10.9013	52893.1
10.912	50716.9
10.9227	48534.2
10.9333	46393.1
10.944	44287.1
10.9547	42199.3
10.9653	40202.5
10.976	38273.3
10.9867	36465
10.9973	34772.4
11.008	33194.2
11.0187	31718.7
11.0293	30449.9
11.04	29289
11.0507	28259.4
11.0613	27341.6
11.072	26540.8
11.0827	25860.9
11.0933	25265.5
11.104	24745.5
11.1147	24317.8
11.1253	23922.6
11.136	23605.4
11.1467	23322
11.1573	23067.2
11.168	22830.6
11.1787	22600.5
11.1893	22350.9
11.2	22131.2
11.2107	21906.3
11.2213	21654.1
11.232	21395.4
11.2427	21152.3
11.2533	20855.9
11.264	20580.3
11.2747	20298.2
11.2853	20029.1
11.296	19765.2
11.3067	19507.8
11.3173	19277.7
11.328	19038.5
11.3387	18831.8
11.3493	18644.6
11.36	18458.7
11.3707	18318.3
11.3813	18170.1
11.392	18060.9
11.4027	17956.9
11.4133	17891.9
11.424	17863.3
11.4347	17912.7
11.4453	18018
11.456	18233.8
11.4667	18521.1
11.4773	18964.4
11.488	19527.3
11.4987	20203.3
11.5093	21005.4
11.52	21879
11.5307	22799.4
11.5413	23739.3
11.552	24628.5
11.5627	25446.2
11.5733	26123.5
11.584	26647.4
11.5947	26971.1
11.6053	27068.6
11.616	26994.5
11.6267	26748.8
11.6373	26296.4
11.648	25762.1
11.6587	25091.3
11.6693	24397.1
11.68	23676.9
11.6907	22941.1
11.7013	22240.4
11.712	21594.3
11.7227	21019.7
11.7333	20456.8
11.744	19935.5
11.7547	19484.4
11.7653	19068.4
11.776	18675.8
11.7867	18323.5
11.7973	18002.4
11.808	17696.9
11.8187	17378.4
11.8293	17074.2
11.84	16766.1
11.8507	16484
11.8613	16198
11.872	15910.7
11.8827	15633.8
11.8933	15401.1
11.904	15151.5
11.9147	14914.9
11.9253	14716
11.936	14505.4
11.9467	14322.1
11.9573	14141.4
11.968	13977.6
11.9787	13832
11.9893	13630.5
12	13456.3
12.0107	13263.9
12.0213	13032.5
12.032	12825.8
12.0427	12611.3
12.0533	12386.4
12.064	12161.5
12.0747	11937.9
12.0853	11729.9
12.096	11505
12.1067	11302.2
12.1173	11118.9
12.128	10907
12.1387	10765.3
12.1493	10613.2
12.16	10478
12.1707	10366.2
12.1813	10254.4
12.192	10140
12.2027	10043.8
12.2133	9960.6
12.224	9907.3
12.2347	9829.3
12.2453	9764.3
12.256	9691.5
12.2667	9627.8
12.2773	9566.7
12.288	9523.8
12.2987	9490
12.3093	9431.5
12.32	9392.5
12.3307	9348.3
12.3413	9287.2
12.352	9261.2
12.3627	9210.5
12.3733	9175.4
12.384	9148.1
12.3947	9106.5
12.4053	9094.8
12.416	9037.6
12.4267	9016.8
12.4373	8984.3
12.448	8947.9
12.4587	8910.2
12.4693	8869.9
12.48	8836.1
12.4907	8803.6
12.5013	8780.2
12.512	8742.5
12.5227	8686.6
12.5333	8669.7
12.544	8641.1
12.5547	8603.4
12.5653	8593
12.576	8554
12.5867	8534.5
12.5973	8509.8
12.608	8499.4
12.6187	8455.2
12.6293	8418.8
12.64	8392.8
12.6507	8351.2
12.6613	8325.2
12.672	8304.4
12.6827	8265.4
12.6933	8239.4
12.704	8201.7
12.7147	8177
12.7253	8144.5
12.736	8114.6
12.7467	8078.2
12.7573	8037.9
12.768	8041.8
12.7787	7998.9
12.7893	7948.2
12.8	7939.1
12.8107	7888.4
12.8213	7863.7
12.832	7831.2
12.8427	7815.6
12.8533	7772.7
12.864	7754.5
12.8747	7738.9
12.8853	7709
12.896	7675.2
12.9067	7637.5
12.9173	7625.8
12.928	7584.2
12.9387	7581.6
12.9493	7549.1
12.96	7519.2
12.9707	7494.5
12.9813	7452.9
12.992	7430.8
13.0027	7408.7
13.0133	7391.8
13.024	7369.7
13.0347	7338.5
13.0453	7322.9
13.056	7296.9
13.0667	7276.1
13.0773	7252.7
13.088	7230.6
13.0987	7192.9
13.1093	7194.2
13.12	7173.4
13.1307	7147.4
13.1413	7126.6
13.152	7099.3
13.1627	7051.2
13.1733	7079.8
13.184	7046
13.1947	7020
13.2053	7005.7
13.216	7008.3
13.2267	6979.7
13.2373	6948.5
13.248	6945.9
13.2587	6908.2
13.2693	6883.5
13.28	6856.2
13.2907	6854.9
13.3013	6822.4
13.312	6813.3
13.3227	6804.2
13.3333	6788.6
13.344	6750.9
13.3547	6739.2
13.3653	6714.5
13.376	6721
13.3867	6692.4
13.3973	6653.4
13.408	6630
13.4187	6613.1
13.4293	6611.8
13.44	6592.3
13.4507	6550.7
13.4613	6546.8
13.472	6509.1
13.4827	6498.7
13.4933	6502.6
13.504	6481.8
13.5147	6462.3
13.5253	6448
13.536	6433.7
13.5467	6427.2
13.5573	6389.5
13.568	6383
13.5787	6368.7
13.5893	6363.5
13.6	6341.4
13.6107	6319.3
13.6213	6310.2
13.632	6315.4
13.6427	6336.2
13.6533	6299.8
13.664	6285.5
13.6747	6264.7
13.6853	6288.1
13.696	6260.8
13.7067	6258.2
13.7173	6240
13.728	6225.7
13.7387	6215.3
13.7493	6202.3
13.76	6181.5
13.7707	6193.2
13.7813	6143.8
13.792	6125.6
13.8027	6090.5
13.8133	6074.9
13.824	6081.4
13.8347	6064.5
13.8453	6043.7
13.856	6013.8
13.8667	5993
13.8773	5955.3
13.888	5983.9
13.8987	5983.9
13.9093	5950.1
13.92	5941
13.9307	5934.5
13.9413	5882.5
13.952	5873.4
13.9627	5842.2
13.9733	5826.6
13.984	5831.8
13.9947	5808.4
14.0053	5791.5
14.016	5781.1
14.0267	5760.3
14.0373	5727.8
14.048	5701.8
14.0587	5703.1
14.0693	5704.4
14.08	5686.2
14.0907	5673.2
14.1013	5656.3
14.112	5613.4
14.1227	5632.9
14.1333	5612.1
14.144	5578.3
14.1547	5566.6
14.1653	5540.6
14.176	5552.3
14.1867	5527.6
14.1973	5489.9
14.208	5471.7
14.2187	5454.8
14.2293	5448.3
14.24	5434
14.2507	5432.7
14.2613	5408
14.272	5374.2
14.2827	5340.4
14.2933	5335.2
14.304	5313.1
14.3147	5284.5
14.3253	5278
14.336	5252
14.3467	5244.2
14.3573	5223.4
14.368	5235.1
14.3787	5216.9
14.3893	5203.9
14.4	5206.5
14.4107	5203.9
14.4213	5172.7
14.432	5146.7
14.4427	5119.4
14.4533	5114.2
14.464	5094.7
14.4747	5092.1
14.4853	5070
14.496	5049.2
14.5067	5047.9
14.5173	5037.5
14.528	5032.3
14.5387	5034.9
14.5493	5001.1
14.56	5014.1
14.5707	4994.6
14.5813	4989.4
14.592	4963.4
14.6027	4958.2
14.6133	4949.1
14.624	4937.4
14.6347	4927
14.6453	4916.6
14.656	4915.3
14.6667	4894.5
14.6773	4889.3
14.688	4864.6
14.6987	4860.7
14.7093	4846.4
14.72	4839.9
14.7307	4825.6
14.7413	4839.9
14.752	4826.9
14.7627	4830.8
14.7733	4833.4
14.784	4858.1
14.7947	4884.1
14.8053	4899.7
14.816	4917.9
14.8267	4953
14.8373	5007.6
14.848	5038.8
14.8587	5096
14.8693	5136.3
14.88	5174
14.8907	5239
14.9013	5314.4
14.912	5384.6
14.9227	5422.3
14.9333	5491.2
14.944	5532.8
14.9547	5557.5
14.9653	5596.5
14.976	5605.6
14.9867	5608.2
14.9973	5627.7
15.008	5600.4
15.0187	5575.7
15.0293	5569.2
15.04	5522.4
15.0507	5505.5
15.0613	5463.9
15.072	5454.8
15.0827	5443.1
15.0933	5411.9
15.104	5392.4
15.1147	5356
15.1253	5320.9
15.136	5313.1
15.1467	5275.4
15.1573	5245.5
15.168	5216.9
15.1787	5198.7
15.1893	5174
15.2	5122
15.2107	5111.6
15.2213	5110.3
15.232	5081.7
15.2427	5051.8
15.2533	5015.4
15.264	5042.7
15.2747	5019.3
15.2853	5019.3
15.296	5005
15.3067	4986.8
15.3173	4960.8
15.328	4924.4
15.3387	4923.1
15.3493	4886.7
15.36	4851.6
15.3707	4829.5
15.3813	4842.5
15.392	4846.4
15.4027	4808.7
15.4133	4786.6
15.424	4786.6
15.4347	4764.5
15.4453	4746.3
15.456	4730.7
15.4667	4725.5
15.4773	4686.5
15.488	4669.6
15.4987	4667
15.5093	4642.3
15.52	4615
15.5307	4585.1
15.5413	4553.9
15.552	4529.2
15.5627	4507.1
15.5733	4469.4
15.584	4435.6
15.5947	4413.5
15.6053	4414.8
15.616	4400.5
15.6267	4384.9
15.6373	4362.8
15.648	4351.1
15.6587	4369.3
15.6693	4392.7
15.68	4403.1
15.6907	4404.4
15.7013	4413.5
15.712	4397.9
15.7227	4384.9
15.7333	4370.6
15.744	4322.5
15.7547	4297.8
15.7653	4253.6
15.776	4209.4
15.7867	4178.2
15.7973	4124.9
15.808	4087.2
15.8187	4030
15.8293	4001.4
15.84	3961.1
15.8507	3932.5
15.8613	3918.2
15.872	3894.8
15.8827	3854.5
15.8933	3803.8
15.904	3784.3
15.9147	3727.1
15.9253	3716.7
15.936	3715.4
15.9467	3656.9
15.9573	3634.8
15.968	3621.8
15.9787	3604.9
15.9893	3582.8
16	3536
16.0107	3511.3
16.0213	3491.8
16.032	3477.5
16.0427	3447.6
16.0533	3415.1
16.064	3380
16.0747	3341
16.0853	3318.9
16.096	3307.2
16.1067	3279.9
16.1173	3253.9
16.128	3211
16.1387	3212.3
16.1493	3185
16.16	3160.3
16.1707	3146
16.1813	3109.6
16.192	3090.1
16.2027	3053.7
16.2133	3030.3
16.224	3009.5
16.2347	2987.4
16.2453	2947.1
16.256	2938
16.2667	2918.5
16.2773	2892.5
16.288	2871.7
16.2987	2853.5
16.3093	2840.5
16.32	2844.4
16.3307	2827.5
16.3413	2796.3
16.352	2784.6
16.3627	2776.8
16.3733	2761.2
16.384	2750.8
16.3947	2719.6
16.4053	2698.8
16.416	2698.8
16.4267	2671.5
16.4373	2655.9
16.448	2644.2
16.4587	2627.3
16.4693	2603.9
16.48	2603.9
16.4907	2592.2
16.5013	2587
16.512	2579.2
16.5227	2549.3
16.5333	2525.9
16.544	2514.2
16.5547	2479.1
16.5653	2483
16.576	2490.8
16.5867	2451.8
16.5973	2432.3
16.608	2414.1
16.6187	2403.7
16.6293	2382.9
16.64	2375.1
16.6507	2359.5
16.6613	2381.6
16.672	2371.2
16.6827	2376.4
16.6933	2340
16.704	2319.2
16.7147	2307.5
16.7253	2297.1
16.736	2290.6
16.7467	2273.7
16.7573	2271.1
16.768	2260.7
16.7787	2256.8
16.7893	2230.8
16.8	2206.1
16.8107	2212.6
16.8213	2177.5
16.832	2173.6
16.8427	2165.8
16.8533	2171
16.864	2148.9
16.8747	2128.1
16.8853	2124.2
16.896	2112.5
16.9067	2096.9
16.9173	2085.2
16.928	2069.6
16.9387	2082.6
16.9493	2081.3
16.96	2068.3
16.9707	2069.6
16.9813	2069.6
16.992	2059.2
17.0027	2035.8
17.0133	2057.9
17.024	2035.8
17.0347	2042.3
17.0453	2038.4
17.056	2020.2
17.0667	2024.1
17.0773	2007.2
17.088	1979.9
17.0987	1995.5
17.1093	1969.5
17.12	1978.6
17.1307	1951.3
17.1413	1935.7
17.152	1926.6
17.1627	1925.3
17.1733	1916.2
17.184	1903.2
17.1947	1866.8
17.2053	1848.6
17.216	1830.4
17.2267	1822.6
17.2373	1805.7
17.248	1791.4
17.2587	1773.2
17.2693	1758.9
17.28	1743.3
17.2907	1725.1
17.3013	1709.5
17.312	1690
17.3227	1687.4
17.3333	1673.1
17.344	1641.9
17.3547	1619.8
17.3653	1627.6
17.376	1601.6
17.3867	1588.6
17.3973	1588.6
17.408	1557.4
17.4187	1571.7
17.4293	1553.5
17.44	1515.8
17.4507	1509.3
17.4613	1509.3
17.472	1487.2
17.4827	1474.2
17.4933	1435.2
17.504	1436.5
17.5147	1420.9
17.5253	1428.7
17.536	1418.3
17.5467	1385.8
17.5573	1371.5
17.568	1400.1
17.5787	1388.4
17.5893	1374.1
17.6	1339
17.6107	1310.4
17.6213	1300
17.632	1290.9
17.6427	1288.3
17.6533	1276.6
17.664	1290.9
17.6747	1281.8
17.6853	1267.5
17.696	1253.2
17.7067	1231.1
17.7173	1223.3
17.728	1201.2
17.7387	1188.2
17.7493	1198.6
17.76	1179.1
17.7707	1158.3
17.7813	1149.2
17.792	1136.2
17.8027	1119.3
17.8133	1114.1
17.824	1101.1
17.8347	1103.7
17.8453	1082.9
17.856	1067.3
17.8667	1043.9
17.8773	1075.1
17.888	1056.9
17.8987	1050.4
17.9093	1028.3
17.92	1004.9
17.9307	989.3
17.9413	981.5
17.952	949
17.9627	962
17.9733	937.3
17.984	932.1
17.9947	913.9
18.0053	891.8
18.016	890.5
18.0267	872.3
18.0373	860.6
18.048	852.8
18.0587	828.1
18.0693	807.3
18.08	809.9
18.0907	803.4
18.1013	807.3
18.112	787.8
18.1227	781.3
18.1333	767
18.144	741
18.1547	735.8
18.1653	717.6
18.176	694.2
18.1867	711.1
18.1973	689
18.208	685.1
18.2187	652.6
18.2293	638.3
18.24	612.3
18.2507	625.3
18.2613	586.3
18.272	588.9
18.2827	588.9
18.2933	557.7
18.304	548.6
18.3147	539.5
18.3253	517.4
18.336	527.8
18.3467	518.7
18.3573	501.8
18.368	457.6
18.3787	460.2
18.3893	455
18.4	421.2
18.4107	427.7
18.4213	417.3
18.432	400.4
18.4427	393.9
18.4533	377
18.464	356.2
18.4747	352.3
18.4853	348.4
18.496	353.6
18.5067	335.4
18.5173	340.6
18.528	318.5
18.5387	301.6
18.5493	258.7
18.56	261.3
18.5707	247
18.5813	228.8
18.592	244.4
18.6027	215.8
18.6133	218.4
18.624	211.9
18.6347	192.4
18.6453	192.4
18.656	176.8
18.6667	159.9
18.6773	137.8
18.688	118.3
18.6987	110.5
18.7093	101.4
18.72	91
18.7307	78
18.7413	61.1
18.752	55.9
18.7627	52
18.7733	54.6
18.784	28.6
18.7947	13
18.8053	20.8
18.816	1.3
18.8267	-5.2
18.8373	-22.1
18.848	-44.2
18.8587	-59.8
18.8693	-45.5
18.88	-91
18.8907	-97.5
18.9013	-117
18.912	-120.9
18.9227	-114.4
18.9333	-131.3
18.944	-143
18.9547	-165.1
18.9653	-161.2
18.976	-182
18.9867	-182
18.9973	-209.3
19.008	-222.3
19.0187	92
19.0293	69
19.04	57
19.0507	44
19.0613	42
19.072	23
19.0827	13
19.0933	-3
19.104	2
19.1147	-16
19.1253	-22
19.136	-20
19.1467	-36
19.1573	-49
19.168	-61
19.1787	-69
19.1893	-61
19.2	-76
19.2107	-91
19.2213	-107
19.232	-110
19.2427	-125
19.2533	-130
19.264	-130
19.2747	-138
19.2853	-165
19.296	-164
19.3067	-184
19.3173	-194
19.328	-190
19.3387	-201
19.3493	-206
19.36	-195
19.3707	-214
19.3813	-224
19.392	-228
19.4027	-244
19.4133	-259
19.424	-271
19.4347	-274
19.4453	-293
19.456	-302
19.4667	-321
19.4773	-332
19.488	-332
19.4987	-331
19.5093	-330
19.52	-351
19.5307	-353
19.5413	-354
19.552	-363
19.5627	-381
19.5733	-403
19.584	-414
19.5947	-407
19.6053	-429
19.616	-428
19.6267	-430
19.6373	-444
19.648	-457
19.6587	-450
19.6693	-476
19.68	-489
19.6907	-497
19.7013	-523
19.712	-537
19.7227	-543
19.7333	-568
19.744	-566
19.7547	-573
19.7653	-577
19.776	-585
19.7867	-591
19.7973	-609
19.808	-601
19.8187	-617
19.8293	-637
19.84	-663
19.8507	-647
19.8613	-661
19.872	-677
19.8827	-693
19.8933	-714
19.904	-733
19.9147	-728
19.9253	-722
19.936	-725
19.9467	-736
19.9573	-746
19.968	-754
19.9787	-754
19.9893	-786
20	-791
20.0107	-809
20.0213	-807
20.032	-813
20.0427	-816
20.0533	-824
20.064	-829
20.0747	-841
20.0853	-858
20.096	-872
20.1067	-888
20.1173	-887
20.128	-886
20.1387	-901
20.1493	-913
20.16	-940
20.1707	-937
20.1813	-936
20.192	-946
20.2027	-970
20.2133	-962
20.224	-959
20.2347	-974
20.2453	-992
20.256	-1000
20.2667	-1009
20.2773	-1026
20.288	-1022
20.2987	-1035
20.3093	-1044
20.32	-1060
20.3307	-1064
20.3413	-1071
20.352	-1086
20.3627	-1086
20.3733	-1087
20.384	-1099
20.3947	-1116
20.4053	-1120
20.416	-1111
20.4267	-1112
20.4373	-1124
20.448	-1112
20.4587	-1105
20.4693	-1093
20.48	-1081
20.4907	-1076
20.5013	-1052
20.512	-1053
20.5227	-1026
20.5333	-999
20.544	-980
20.5547	-962
20.5653	-956
20.576	-931
20.5867	-923
20.5973	-913
20.608	-893
20.6187	-883
20.6293	-871
20.64	-871
20.6507	-893
20.6613	-885
20.672	-905
20.6827	-904
20.6933	-934
20.704	-970
20.7147	-995
20.7253	-1003
20.736	-1059
20.7467	-1095
20.7573	-1135
20.768	-1168
20.7787	-1212
20.7893	-1249
20.8	-1266
20.8107	-1303
20.8213	-1328
20.832	-1350
20.8427	-1386
20.8533	-1419
20.864	-1430
20.8747	-1451
20.8853	-1475
20.896	-1478
20.9067	-1478
20.9173	-1486
20.928	-1497
20.9387	-1517
20.9493	-1531
20.96	-1551
20.9707	-1553
20.9813	-1553
20.992	-1556
21.0027	-1562
21.0133	-1597
21.024	-1615
21.0347	-1625
21.0453	-1623
21.056	-1650
21.0667	-1651
21.0773	-1649
21.088	-1659
21.0987	-1658
21.1093	-1676
21.12	-1692
21.1307	-1690
21.1413	-1695
21.152	-1714
21.1627	-1737
21.1733	-1745
21.184	-1743
21.1947	-1750
21.2053	-1748
21.216	-1768
21.2267	-1782
21.2373	-1790
21.248	-1793
21.2587	-1818
21.2693	-1829
21.28	-1828
21.2907	-1851
21.3013	-1845
[truncated: 2,223 more rows]

## Sheet: Fig.4b tail+C158A
HPLC raw data of detyrosinated tail + SVBP1-66/VASH21-355(C158A)
R.Time (min)	Intensity
0	0
0.01067	0
0.02133	0
0.032	0
0.04267	0
0.05333	0
0.064	0
0.07467	0
0.08533	0
0.096	0
0.10667	0
0.11733	-17
0.128	-10
0.13867	18
0.14933	31
0.16	64
0.17067	57
0.18133	82
0.192	96
0.20267	115
0.21333	127
0.224	143
0.23467	173
0.24533	179
0.256	196
0.26667	201
0.27733	220
0.288	235
0.29867	267
0.30933	288
0.32	299
0.33067	304
0.34133	332
0.352	322
0.36267	350
0.37333	355
0.384	395
0.39467	392
0.40533	425
0.416	445
0.42667	454
0.43733	486
0.448	496
0.45867	507
0.46933	516
0.48	543
0.49067	539
0.50133	544
0.512	575
0.52267	575
0.53333	586
0.544	609
0.55467	615
0.56533	636
0.576	663
0.58667	669
0.59733	671
0.608	695
0.61867	707
0.62933	738
0.64	731
0.65067	740
0.66133	758
0.672	770
0.68267	784
0.69333	802
0.704	800
0.71467	828
0.72533	828
0.736	836
0.74667	850
0.75733	858
0.768	876
0.77867	889
0.78933	898
0.8	904
0.81067	921
0.82133	918
0.832	943
0.84267	953
0.85333	969
0.864	972
0.87467	988
0.88533	1002
0.896	1011
0.90667	1010
0.91733	1008
0.928	1038
0.93867	1043
0.94933	1064
0.96	1069
0.97067	1075
0.98133	1096
0.992	1115
1.00267	1113
1.01333	1127
1.024	1143
1.03467	1143
1.04533	1155
1.056	1150
1.06667	1173
1.07733	1183
1.088	1197
1.09867	1213
1.10933	1210
1.12	1216
1.13067	1243
1.14133	1234
1.152	1240
1.16267	1255
1.17333	1274
1.184	1267
1.19467	1273
1.20533	1288
1.216	1289
1.22667	1307
1.23733	1326
1.248	1339
1.25867	1338
1.26933	1349
1.28	1356
1.29067	1360
1.30133	1371
1.312	1381
1.32267	1382
1.33333	1386
1.344	1397
1.35467	1420
1.36533	1424
1.376	1448
1.38667	1447
1.39733	1444
1.408	1456
1.41867	1450
1.42933	1457
1.44	1467
1.45067	1477
1.46133	1498
1.472	1497
1.48267	1508
1.49333	1511
1.504	1535
1.51467	1517
1.52533	1540
1.536	1561
1.54667	1561
1.55733	1546
1.568	1549
1.57867	1567
1.58933	1578
1.6	1588
1.61067	1590
1.62133	1601
1.632	1591
1.64267	1598
1.65333	1622
1.664	1618
1.67467	1613
1.68533	1617
1.696	1632
1.70667	1649
1.71733	1649
1.728	1651
1.73867	1654
1.74933	1669
1.76	1678
1.77067	1677
1.78133	1675
1.792	1695
1.80267	1692
1.81333	1714
1.824	1724
1.83467	1738
1.84533	1736
1.856	1738
1.86667	1748
1.87733	1730
1.888	1747
1.89867	1765
1.90933	1762
1.92	1758
1.93067	1777
1.94133	1781
1.952	1796
1.96267	1782
1.97333	1800
1.984	1808
1.99467	1808
2.00533	1819
2.016	1818
2.02667	1846
2.03733	1829
2.048	1842
2.05867	1839
2.06933	1852
2.08	1859
2.09067	1871
2.10133	1884
2.112	1879
2.12267	1879
2.13333	1887
2.144	1906
2.15467	1897
2.16533	1926
2.176	1929
2.18667	1929
2.19733	1930
2.208	1932
2.21867	1933
2.22933	1952
2.24	1959
2.25067	1957
2.26133	1954
2.272	1956
2.28267	1977
2.29333	1983
2.304	1991
2.31467	1994
2.32533	2016
2.336	2011
2.34667	2024
2.35733	2030
2.368	2031
2.37867	2042
2.38933	2049
2.4	2056
2.41067	2048
2.42133	2050
2.432	2046
2.44267	2068
2.45333	2078
2.464	2078
2.47467	2098
2.48533	2109
2.496	2125
2.50667	2139
2.51733	2144
2.528	2160
2.53867	2172
2.54933	2187
2.56	2231
2.57067	2288
2.58133	2305
2.592	2305
2.60267	2186
2.61333	1846
2.624	-903.6
2.63467	-1638.9
2.64533	-2610
2.656	-3762
2.66667	-5087.7
2.67733	-6530.4
2.688	-8070.3
2.69867	-9668.7
2.70933	-11339.1
2.72	-13047.3
2.73067	-14770.8
2.74133	-16543.8
2.752	-18386.1
2.76267	-20379.6
2.77333	-22497.3
2.784	-24568.2
2.79467	-26424
2.80533	-27982.8
2.816	-29313
2.82667	-30549.6
2.83733	-31730.4
2.848	-32853.6
2.85867	-33837.3
2.86933	-34633.8
2.88	-35250.3
2.89067	-35607.6
2.90133	-35487
2.912	-34745.4
2.92267	-33469.2
2.93333	-31842
2.944	-29851.2
2.95467	-27462.6
2.96533	-24642.9
2.976	-21437.1
2.98667	-17846.1
2.99733	-13725.9
3.008	-8964.9
3.01867	-3968.1
3.02933	691.2
3.04	4909.5
3.05067	8860.5
3.06133	12699.9
3.072	16605.9
3.08267	20637
3.09333	24912.9
3.104	29646.9
3.11467	35144.1
3.12533	41670
3.136	49892.4
3.14667	60517.8
3.15733	74133
3.168	90497.7
3.17867	107907
3.18933	123041
3.2	133184
3.21067	138502
3.22133	140378
3.232	139025
3.24267	133574
3.25333	123563
3.264	109756
3.27467	94208.4
3.28533	78905.7
3.296	65020.5
3.30667	52860.6
3.31733	42098.4
3.328	32354.1
3.33867	23440.5
3.34933	15490.8
3.36	8830.8
3.37067	3744
3.38133	318.6
3.392	-1583.1
3.40267	-2215.8
3.41333	-1781.1
3.424	-472.5
3.43467	1591.2
3.44533	4317.3
3.456	7568.1
3.46667	11252.7
3.47733	15296.4
3.488	19642.5
3.49867	24169.5
3.50933	28907.1
3.52	33814.8
3.53067	38838.6
3.54133	44018.1
3.552	49307.4
3.56267	54723.6
3.57333	60282.9
3.584	65971.8
3.59467	71828.1
3.60533	77822.1
3.616	83983.5
3.62667	90351.9
3.63733	96887.7
3.648	103571
3.65867	110370
3.66933	117340
3.68	124402
3.69067	131566
3.70133	138811
3.712	145930
3.72267	152584
3.73333	158482
3.744	163436
3.75467	167673
3.76533	171877
3.776	176743
3.78667	182612
3.79733	189299
3.808	196182
3.81867	202461
3.82933	207649
3.84	211810
3.85067	215287
3.86133	218577
3.872	222084
3.88267	225814
3.89333	229824
3.904	233992
3.91467	238303
3.92533	242786
3.936	247442
3.94667	252283
3.95733	257401
3.968	262745
3.97867	268304
3.98933	274128
4	280199
4.01067	286474
4.02133	293002
4.032	299758
4.04267	306713
4.05333	313829
4.064	321168
4.07467	328656
4.08533	336281
4.096	344013
4.10667	351877
4.11733	359806
4.128	367870
4.13867	376003
4.14933	384231
4.16	392585
4.17067	401132
4.18133	409851
4.192	418652
4.20267	427683
4.21333	436912
4.224	446324
4.23467	455968
4.24533	465864
4.256	476084
4.26667	486616
4.27733	497405
4.288	508673
4.29867	520434
4.30933	532616
4.32	545457
4.33067	558931
4.34133	573098
4.352	588328
4.36267	604765
4.37333	622676
4.384	642750
4.39467	666087
4.40533	696673
4.416	758903
4.42667	927965
4.43733	1.19008e+06
4.448	1.42319e+06
4.45867	1.57157e+06
4.46933	1.64414e+06
4.48	1.66978e+06
4.49067	1669581
4.50133	1657260
4.512	1.63787e+06
4.52267	1616607
4.53333	1.59315e+06
4.544	1.56745e+06
4.55467	1.5411e+06
4.56533	1.51213e+06
4.576	1.48279e+06
4.58667	1.45116e+06
4.59733	1.4183e+06
4.608	1.38489e+06
4.61867	1349730
4.62933	1313469
4.64	1.27597e+06
4.65067	1237626
4.66133	1197936
4.672	1.15744e+06
4.68267	1.11526e+06
4.69333	1.07185e+06
4.704	1.0269e+06
4.71467	979949
4.72533	931039
4.736	879418
4.74667	825344
4.75733	768186
4.768	707318
4.77867	641816
4.78933	569648
4.8	488020
4.81067	396275
4.82133	300069
4.832	210399
4.84267	138310
4.85333	88698.6
4.864	58888.8
4.87467	42472.8
4.88533	33629.4
4.896	28642.5
4.90667	25617.6
4.91733	23634
4.928	12400
4.93867	11883
4.94933	11510
4.96	11239.5
4.97067	11029.5
4.98133	10862
4.992	10725.5
5.00267	10617
5.01333	6151
5.024	6288
5.03467	6477
5.04533	6688
5.056	6887
5.06667	7117
5.07733	7355
5.088	7576
5.09867	7787
5.10933	7921
5.12	8026
5.13067	8068
5.14133	8048
5.152	7979
5.16267	7856
5.17333	7721
5.184	7563
5.19467	7357
5.20533	7137
5.216	6881
5.22667	6620
5.23733	6343
5.248	6052
5.25867	5731
5.26933	5442
5.28	5141
5.29067	4853
5.30133	4600
5.312	4356
5.32267	4162
5.33333	3980
5.344	3824
5.35467	3704
5.36533	3598
5.376	3512
5.38667	3437
5.39733	3387
5.408	3343
5.41867	3295
5.42933	3266
5.44	3233
5.45067	3206
5.46133	3181
5.472	3150
5.48267	3126
5.49333	3106
5.504	3085
5.51467	3071
5.52533	3061
5.536	3046
5.54667	3024
5.55733	3032
5.568	3015
5.57867	3003
5.58933	2996
5.6	2996
5.61067	2983
5.62133	2983
5.632	2989
5.64267	2969
5.65333	2971
5.664	2977
5.67467	2977
5.68533	2969
5.696	2971
5.70667	2957
5.71733	2972
5.728	2966
5.73867	2967
5.74933	2970
5.76	2963
5.77067	2984
5.78133	2998
5.792	2997
5.80267	2986
5.81333	2989
5.824	2994
5.83467	3018
5.84533	3008
5.856	3023
5.86667	3027
5.87733	3046
5.888	3052
5.89867	3056
5.90933	3071
5.92	3086
5.93067	3090
5.94133	3096
5.952	3110
5.96267	3120
5.97333	3134
5.984	3147
5.99467	3151
6.00533	3169
6.016	3168
6.02667	3193
6.03733	3197
6.048	3213
6.05867	3230
6.06933	3249
6.08	3250
6.09067	3262
6.10133	3263
6.112	3283
6.12267	3310
6.13333	3320
6.144	3350
6.15467	3353
6.16533	3361
6.176	3374
6.18667	3385
6.19733	3397
6.208	3400
6.21867	3406
6.22933	3416
6.24	3440
6.25067	3455
6.26133	3466
6.272	3466
6.28267	3489
6.29333	3497
6.304	3512
6.31467	3527
6.32533	3523
6.336	3514
6.34667	3526
6.35733	3537
6.368	3529
6.37867	3544
6.38933	3544
6.4	3546
6.41067	3550
6.42133	3547
6.432	3548
6.44267	3550
6.45333	3555
6.464	3543
6.47467	3559
6.48533	3560
6.496	3555
6.50667	3541
6.51733	3537
6.528	3519
6.53867	3505
6.54933	3494
6.56	3509
6.57067	3499
6.58133	3480
6.592	3470
6.60267	3457
6.61333	3448
6.624	3439
6.63467	3428
6.64533	3418
6.656	3390
6.66667	3399
6.67733	3395
6.688	3381
6.69867	3361
6.70933	3330
6.72	3308
6.73067	3291
6.74133	3264
6.752	3236
6.76267	3234
6.77333	3203
6.784	3178
6.79467	3146
6.80533	3117
6.816	3104
6.82667	3081
6.83733	3047
6.848	3028
6.85867	2993
6.86933	2989
6.88	2950
6.89067	2927
6.90133	2903
6.912	2890
6.92267	2862
6.93333	2841
6.944	2822
6.95467	2803
6.96533	2802
6.976	2765
6.98667	2748
6.99733	2730
7.008	2719
7.01867	2688
7.02933	2673
7.04	2682
7.05067	2665
7.06133	2639
7.072	2632
7.08267	2622
7.09333	2613
7.104	2610
7.11467	2579
7.12533	2580
7.136	2561
7.14667	2571
7.15733	2565
7.168	2546
7.17867	2558
7.18933	2544
7.2	2528
7.21067	2548
7.22133	2539
7.232	2544
7.24267	2542
7.25333	2539
7.264	2544
7.27467	2546
7.28533	2541
7.296	2562
7.30667	2571
7.31733	2586
7.328	2606
7.33867	2610
7.34933	2604
7.36	2601
7.37067	2617
7.38133	2626
7.392	2630
7.40267	2635
7.41333	2654
7.424	2674
7.43467	2675
7.44533	2678
7.456	2684
7.46667	2729
7.47733	2745
7.488	2753
7.49867	2766
7.50933	2778
7.52	2790
7.53067	2802
7.54133	2817
7.552	2836
7.56267	2843
7.57333	2873
7.584	2897
7.59467	2924
7.60533	2935
7.616	2941
7.62667	2953
7.63733	2972
7.648	3008
7.65867	3032
7.66933	3051
7.68	3072
7.69067	3075
7.70133	3112
7.712	3129
7.72267	3139
7.73333	3168
7.744	3180
7.75467	3207
7.76533	3238
7.776	3278
7.78667	3297
7.79733	3308
7.808	3328
7.81867	3352
7.82933	3382
7.84	3402
7.85067	3428
7.86133	3456
7.872	3476
7.88267	3539
7.89333	3599
7.904	3681
7.91467	3802
7.92533	3941
7.936	4140
7.94667	4425
7.95733	4749
7.968	5178
7.97867	5669
7.98933	6235
8	6845
8.01067	7479
8.02133	8140
8.032	8733
8.04267	9253
8.05333	9678
8.064	9981
8.07467	10157
8.08533	10193
8.096	10129
8.10667	9936
8.11733	9683
8.128	9370
8.13867	9026
8.14933	8677
8.16	8319
8.17067	7982
8.18133	7658
8.192	7358
8.20267	7105
8.21333	6870
8.224	6667
8.23467	6498
8.24533	6339
8.256	6224
8.26667	6101
8.27733	5992
8.288	5886
8.29867	5790
8.30933	5739
8.32	5678
8.33067	5610
8.34133	5597
8.352	5549
8.36267	5499
8.37333	5481
8.384	5441
8.39467	5429
8.40533	5405
8.416	5408
8.42667	5377
8.43733	5384
8.448	5361
8.45867	5353
8.46933	5338
8.48	5339
8.49067	5354
8.50133	5327
8.512	5301
8.52267	5280
8.53333	5281
8.544	5266
8.55467	5241
8.56533	5217
8.576	5199
8.58667	5187
8.59733	5168
8.608	5142
8.61867	5116
8.62933	5101
8.64	5092
8.65067	5089
8.66133	5075
8.672	5072
8.68267	5071
8.69333	5072
8.704	5048
8.71467	5033
8.72533	5030
8.736	5028
8.74667	5036
8.75733	5047
8.768	5052
8.77867	5040
8.78933	5058
8.8	5058
8.81067	5052
8.82133	5050
8.832	5039
8.84267	5048
8.85333	5056
8.864	5052
8.87467	5044
8.88533	5043
8.896	5027
8.90667	5022
8.91733	5019
8.928	5016
8.93867	5022
8.94933	5011
8.96	4998
8.97067	5012
8.98133	5001
8.992	5007
9.00267	3001
9.01333	2999
9.024	2976
9.03467	2971
9.04533	2981
9.056	2986
9.06667	2982
9.07733	2980
9.088	2979
9.09867	2969
9.10933	2962
9.12	2980
9.13067	2980
9.14133	2988
9.152	2984
9.16267	3012
9.17333	3013
9.184	3002
9.19467	3017
9.20533	3027
9.216	3026
9.22667	3016
9.23733	3017
9.248	3039
9.25867	3031
9.26933	3049
9.28	3057
9.29067	3054
9.30133	3043
9.312	3039
9.32267	3036
9.33333	3027
9.344	3027
9.35467	2999
9.36533	3006
9.376	2981
9.38667	2991
9.39733	2977
9.408	2979
9.41867	2968
9.42933	2939
9.44	2927
9.45067	2926
9.46133	2900
9.472	2871
9.48267	2860
9.49333	2845
9.504	2821
9.51467	2809
9.52533	2782
9.536	2790
9.54667	2764
9.55733	2743
9.568	2739
9.57867	2725
9.58933	2702
9.6	2686
9.61067	2661
9.62133	2632
9.632	2632
9.64267	2613
9.65333	2622
9.664	2603
9.67467	2602
9.68533	2607
9.696	2570
9.70667	2575
9.71733	2579
9.728	2563
9.73867	2558
9.74933	2562
9.76	2570
9.77067	2557
9.78133	2565
9.792	2549
9.80267	2556
9.81333	2548
9.824	2541
9.83467	2555
9.84533	2540
9.856	2544
9.86667	2535
9.87733	2532
9.888	2536
9.89867	2522
9.90933	2543
9.92	2541
9.93067	2563
9.94133	2576
9.952	2586
9.96267	2591
9.97333	2605
9.984	2632
9.99467	2657
10.0053	2681
10.016	2693
10.0267	2697
10.0373	2710
10.048	2721
10.0587	2742
10.0693	2744
10.08	2732
10.0907	2716
10.1013	2707
10.112	2718
10.1227	2725
10.1333	2699
10.144	2680
10.1547	2656
10.1653	2658
10.176	2663
10.1867	2658
10.1973	2666
10.208	2646
10.2187	2634
10.2293	2629
10.24	2626
10.2507	2608
10.2613	2591
10.272	2584
10.2827	2557
10.2933	2550
10.304	2541
10.3147	2502
10.3253	2516
10.336	2484
10.3467	2503
10.3573	2490
10.368	2497
10.3787	2555
10.3893	2651
10.4	2827
10.4107	2622
10.4213	2603
10.432	2602
10.4427	2607
10.4533	2570
10.464	2575
10.4747	2579
10.4853	2563
10.496	2558
10.5067	2562
10.5173	2570
10.528	2557
10.5387	2565
10.5493	2549
10.56	2556
10.5707	2548
10.5813	2541
10.592	2555
10.6027	2540
10.6133	2544
10.624	2535
10.6347	2532
10.6453	2536
10.656	2522
10.6667	2543
10.6773	2541
10.688	2563
10.6987	2576
10.7093	2586
10.72	2591
10.7307	2605
10.7413	2632
10.752	2657
10.7627	2681
10.7733	2693
10.784	2697
10.7947	2710
10.8053	2721
10.816	2742
10.8267	2744
10.8373	2732
10.848	2716
10.8587	2707
10.8693	2718
10.88	2725
10.8907	2699
10.9013	2680
10.912	2656
10.9227	2658
10.9333	2663
10.944	2658
10.9547	2666
10.9653	2646
10.976	2634
10.9867	2629
10.9973	2626
11.008	2608
11.0187	2591
11.0293	2584
11.04	2557
11.0507	2550
11.0613	2541
11.072	2502
11.0827	2516
11.0933	2484
11.104	2503
11.1147	2490
11.1253	2497
11.136	2555
11.1467	2651
11.1573	2827
11.168	2622
11.1787	2603
11.1893	2602
11.2	2607
11.2107	2570
11.2213	2575
11.232	2579
11.2427	2563
11.2533	2558
11.264	2562
11.2747	2570
11.2853	2557
11.296	2565
11.3067	2549
11.3173	2556
11.328	2548
11.3387	2541
11.3493	2555
11.36	2540
11.3707	2544
11.3813	2535
11.392	2532
11.4027	2536
11.4133	2522
11.424	2543
11.4347	2541
11.4453	2563
11.456	2576
11.4667	2586
11.4773	2591
11.488	2605
11.4987	2632
11.5093	2657
11.52	2681
11.5307	2693
11.5413	2697
11.552	2710
11.5627	2721
11.5733	2742
11.584	2744
11.5947	2732
11.6053	2716
11.616	2707
11.6267	2718
11.6373	2725
11.648	2699
11.6587	2680
11.6693	2656
11.68	2658
11.6907	2663
11.7013	2658
11.712	2666
11.7227	2646
11.7333	2634
11.744	2629
11.7547	2626
11.7653	2608
11.776	2591
11.7867	2584
11.7973	2557
11.808	2550
11.8187	2541
11.8293	2502
11.84	2516
11.8507	2484
11.8613	2503
11.872	2490
11.8827	2497
11.8933	2555
11.904	2651
11.9147	2827
11.9253	2962
11.936	2954
11.9467	2933
11.9573	2900
11.968	2883
11.9787	2874
11.9893	2860
12	2849
12.0107	2863
12.0213	2863
12.032	2861
12.0427	2859
12.0533	2868
12.064	2878
12.0747	2886
12.0853	2896
12.096	2881
12.1067	2881
12.1173	2866
12.128	2832
12.1387	2828
12.1493	2811
12.16	2799
12.1707	2784
12.1813	2741
12.192	2710
12.2027	2692
12.2133	2669
12.224	2640
12.2347	2610
12.2453	2588
12.256	2577
12.2667	2555
12.2773	2548
12.288	2536
12.2987	2511
12.3093	2489
12.32	2480
12.3307	2458
12.3413	2460
12.352	2449
12.3627	2433
12.3733	2398
12.384	2414
12.3947	2397
12.4053	2385
12.416	2364
12.4267	2364
12.4373	2344
12.448	2337
12.4587	2321
12.4693	2309
12.48	2282
12.4907	2282
12.5013	2271
12.512	2265
12.5227	2256
12.5333	2245
12.544	2227
12.5547	2208
12.5653	2201
12.576	2210
12.5867	2179
12.5973	2171
12.608	2156
12.6187	2142
12.6293	2135
12.64	2103
12.6507	2105
12.6613	2080
12.672	2083
12.6827	2067
12.6933	2051
12.704	2033
12.7147	2020
12.7253	2009
12.736	1999
12.7467	1986
12.7573	1989
12.768	1972
12.7787	1943
12.7893	1959
12.8	1946
12.8107	1914
12.8213	1912
12.832	1900
12.8427	1904
12.8533	1886
12.864	1888
12.8747	1886
12.8853	1880
12.896	1889
12.9067	1889
12.9173	1890
12.928	1890
12.9387	1884
12.9493	1877
12.96	1863
12.9707	1857
12.9813	1832
12.992	1808
13.0027	1790
13.0133	1762
13.024	1738
13.0347	1729
13.0453	1710
13.056	1699
13.0667	1691
13.0773	1661
13.088	1641
13.0987	1642
13.1093	1636
13.12	1622
13.1307	1614
13.1413	1617
13.152	1607
13.1627	1570
13.1733	1549
13.184	1541
13.1947	1544
13.2053	1540
13.216	1518
13.2267	1505
13.2373	1498
13.248	1503
13.2587	1488
13.2693	1457
13.28	1450
13.2907	1437
13.3013	1415
13.312	1392
13.3227	1410
13.3333	1399
13.344	1379
13.3547	1352
13.3653	1344
13.376	1326
13.3867	1319
13.3973	1337
13.408	1321
13.4187	1311
13.4293	1302
13.44	1293
13.4507	1280
13.4613	1281
13.472	1271
13.4827	1248
13.4933	1236
13.504	1230
13.5147	1225
13.5253	1208
13.536	1199
13.5467	1196
13.5573	1193
13.568	1191
13.5787	1182
13.5893	1165
13.6	1166
13.6107	1137
13.6213	1137
13.632	1136
13.6427	1123
13.6533	1109
13.664	1091
13.6747	1077
13.6853	1083
13.696	1057
13.7067	1057
13.7173	1044
13.728	1036
13.7387	1023
13.7493	1015
13.76	1010
13.7707	998
13.7813	996
13.792	998
13.8027	1006
13.8133	1000
13.824	1003
13.8347	1012
13.8453	1025
13.856	1027
13.8667	1043
13.8773	1053
13.888	1080
13.8987	1076
13.9093	1073
13.92	1051
13.9307	1043
13.9413	1042
13.952	1035
13.9627	1037
13.9733	1003
13.984	974
13.9947	951
14.0053	956
14.016	930
14.0267	916
14.0373	913
14.048	918
14.0587	913
14.0693	915
14.08	925
14.0907	947
14.1013	963
14.112	997
14.1227	1029
14.1333	1063
14.144	1125
14.1547	1183
14.1653	1260
14.176	1318
14.1867	1391
14.1973	1447
14.208	1495
14.2187	1543
14.2293	1560
14.24	1554
14.2507	1566
14.2613	1536
14.272	1504
14.2827	1476
14.2933	1425
14.304	1353
14.3147	1316
14.3253	1258
14.336	1208
14.3467	1152
14.3573	1120
14.368	1071
14.3787	1031
14.3893	967
14.4	941
14.4107	915
14.4213	876
14.432	849
14.4427	817
14.4533	812
14.464	768
14.4747	764
14.4853	749
14.496	724
14.5067	711
14.5173	695
14.528	675
14.5387	668
14.5493	656
14.56	632
14.5707	610
14.5813	601
14.592	588
14.6027	556
14.6133	559
14.624	551
14.6347	536
14.6453	539
14.656	535
14.6667	540
14.6773	519
14.688	518
14.6987	513
14.7093	500
14.72	515
14.7307	509
14.7413	501
14.752	494
14.7627	499
14.7733	507
14.784	486
14.7947	489
14.8053	486
14.816	498
14.8267	497
14.8373	497
14.848	506
14.8587	504
14.8693	521
14.88	529
14.8907	545
14.9013	562
14.912	590
14.9227	632
14.9333	700
14.944	770
14.9547	859
14.9653	997
14.976	1167
14.9867	1384
14.9973	1638
15.008	1937
15.0187	2298
15.0293	2696
15.04	3130
15.0507	3586
15.0613	4030
15.072	4456
15.0827	4883
15.0933	5254
15.104	5599
15.1147	5903
15.1253	6173
15.136	6401
15.1467	6532
15.1573	6636
15.168	6689
15.1787	6699
15.1893	6723
15.2	6808
15.2107	7107
15.2213	7899
15.232	9702
15.2427	13469
15.2533	20512
15.264	32508
15.2747	50936
15.2853	76758
15.296	109533
15.3067	147365
15.3173	187625
15.328	227298
15.3387	263532
15.3493	294385
15.36	318761
15.3707	336299
15.3813	347166
15.392	352054
15.4027	351674
15.4133	346922
15.424	338655
15.4347	327716
15.4453	314847
15.456	300738
15.4667	285951
15.4773	270947
15.488	256170
15.4987	241939
15.5093	228387
15.52	215636
15.5307	203784
15.5413	192792
15.552	182594
15.5627	173162
15.5733	164427
15.584	156310
15.5947	148826
15.6053	141951
15.616	135642
15.6267	129877
15.6373	124671
15.648	119977
15.6587	115745
15.6693	111965
15.68	108509
15.6907	105319
15.7013	102350
15.712	99479
15.7227	96655
15.7333	93823
15.744	90983
15.7547	88125
15.7653	85289
15.776	82487
15.7867	79782
15.7973	77220
15.808	74791
15.8187	72564
15.8293	70554
15.84	68726
15.8507	67092
15.8613	65671
15.872	64457
15.8827	63444
15.8933	62643
15.904	62035
15.9147	61620
15.9253	61407
15.936	61327
15.9467	61347
15.9573	61362
15.968	61300
15.9787	61089
15.9893	60627
16	59859
16.0107	58743
16.0213	57286
16.032	55481
16.0427	53362
16.0533	50978
16.064	48364
16.0747	45565
16.0853	42634
16.096	39627
16.1067	36609
16.1173	33617
16.128	30743
16.1387	27971
16.1493	25385
16.16	22994
16.1707	20777
16.1813	18786
16.192	17006
16.2027	15441
16.2133	14043
16.224	12817
16.2347	11755
16.2453	10821
16.256	9994
16.2667	9273
16.2773	8610
16.288	8034
16.2987	7506
16.3093	7023
16.32	6578
16.3307	6164
16.3413	5781
16.352	5414
16.3627	5076
16.3733	4754
16.384	4449
16.3947	4137
16.4053	3860
16.416	3584
16.4267	3335
16.4373	3078
16.448	2867
16.4587	2652
16.4693	2449
16.48	2252
16.4907	2080
16.5013	1905
16.512	1748
16.5227	1615
16.5333	1479
16.544	1363
16.5547	1245
16.5653	1150
16.576	1048
16.5867	963
16.5973	883
16.608	798
16.6187	717
16.6293	665
16.64	599
16.6507	526
16.6613	472
16.672	398
16.6827	337
16.6933	278
16.704	228
16.7147	152
16.7253	70
16.736	-14
16.7467	-71
16.7573	-149
16.768	-211
16.7787	-267
16.7893	-333
16.8	-402
16.8107	-471
16.8213	-517
16.832	-554
16.8427	-602
16.8533	-626
16.864	-680
16.8747	-715
16.8853	-756
16.896	-796
16.9067	-837
16.9173	-873
16.928	-921
16.9387	-959
16.9493	-992
16.96	-1014
16.9707	-1045
16.9813	-1086
16.992	-1126
17.0027	-1159
17.0133	-1181
17.024	-1207
17.0347	-1229
17.0453	-1252
17.056	-1275
17.0667	-1284
17.0773	-1323
17.088	-1356
17.0987	-1368
17.1093	-1379
17.12	-1407
17.1307	-1431
17.1413	-1444
17.152	-1451
17.1627	-1470
17.1733	-1492
17.184	-1511
17.1947	-1528
17.2053	-1536
17.216	-1549
17.2267	-1571
17.2373	-1585
17.248	-1592
17.2587	-1615
17.2693	-1636
17.28	-1646
17.2907	-1676
17.3013	-1671
17.312	-1687
17.3227	-1702
17.3333	-1709
17.344	-1732
17.3547	-1749
17.3653	-1755
17.376	-1766
17.3867	-1792
17.3973	-1807
17.408	-1813
17.4187	-1820
17.4293	-1851
17.44	-1847
17.4507	-1851
17.4613	-1880
17.472	-1874
17.4827	-1888
17.4933	-1915
17.504	-1916
17.5147	-1933
17.5253	-1946
17.536	-1964
17.5467	-1960
17.5573	-1972
17.568	-1981
17.5787	-1985
17.5893	-1986
17.6	-2007
17.6107	-2019
17.6213	-2032
17.632	-2035
17.6427	-2043
17.6533	-2048
17.664	-2048
17.6747	-2047
17.6853	-2027
17.696	-2045
17.7067	-2022
17.7173	-2017
17.728	-2002
17.7387	-1993
17.7493	-1987
17.76	-1994
17.7707	-2007
17.7813	-2022
17.792	-2025
17.8027	-2058
17.8133	-2085
17.824	-2115
17.8347	-2126
17.8453	-2144
17.856	-2157
17.8667	-2177
17.8773	-2200
17.888	-2238
17.8987	-2249
17.9093	-2264
17.92	-2275
17.9307	-2283
17.9413	-2292
17.952	-2319
17.9627	-2336
17.9733	-2335
17.984	-2355
17.9947	-2383
18.0053	-2396
18.016	-2397
18.0267	-2402
18.0373	-2429
18.048	-2429
18.0587	-2432
18.0693	-2454
18.08	-2469
18.0907	-2482
18.1013	-2500
18.112	-2491
18.1227	-2504
18.1333	-2517
18.144	-2528
18.1547	-2545
18.1653	-2536
18.176	-2553
18.1867	-2564
18.1973	-2568
18.208	-2581
18.2187	-2602
18.2293	-2612
18.24	-2617
18.2507	-2627
18.2613	-2637
18.272	-2629
18.2827	-2638
18.2933	-2658
18.304	-2665
18.3147	-2675
18.3253	-2689
18.336	-2687
18.3467	-2700
18.3573	-2717
18.368	-2733
18.3787	-2746
18.3893	-2757
18.4	-2766
18.4107	-2786
18.4213	-2783
18.432	-2795
18.4427	-2801
18.4533	-2793
18.464	-2820
18.4747	-2839
18.4853	-2846
18.496	-2859
18.5067	-2876
18.5173	-2888
18.528	-2887
18.5387	-2898
18.5493	-2927
18.56	-2917
18.5707	-2931
18.5813	-2948
18.592	-2957
18.6027	-2981
18.6133	-2995
18.624	-2994
18.6347	-2992
18.6453	-3003
18.656	-3020
18.6667	-3027
18.6773	-3040
18.688	-3055
18.6987	-3050
18.7093	-3064
18.72	-3065
18.7307	-3069
18.7413	-3092
18.752	-3100
18.7627	-3111
18.7733	-3122
18.784	-3140
18.7947	-3151
18.8053	-3159
18.816	-3163
18.8267	-3168
18.8373	-3179
18.848	-3189
18.8587	-3194
18.8693	-3200
18.88	-3207
18.8907	-3215
18.9013	-3229
18.912	-3236
18.9227	-3259
18.9333	-3260
18.944	-3262
18.9547	-3272
18.9653	-3272
18.976	-3286
18.9867	-3314
18.9973	-3325
19.008	-3329
19.0187	-3325
19.0293	-3329
19.04	-3357
19.0507	-3379
19.0613	-3387
19.072	-3387
19.0827	-3385
19.0933	-3394
19.104	-3403
19.1147	-3428
19.1253	-3443
19.136	-3449
19.1467	-3447
19.1573	-3467
19.168	-3468
19.1787	-3486
19.1893	-3494
19.2	-3498
19.2107	-3520
19.2213	-3517
19.232	-3505
19.2427	-3524
19.2533	-3541
19.264	-3527
19.2747	-3538
19.2853	-3545
19.296	-3562
19.3067	-3576
19.3173	-3589
19.328	-3610
19.3387	-3611
19.3493	-3614
19.36	-3621
19.3707	-3638
19.3813	-3643
19.392	-3643
19.4027	-3674
19.4133	-3670
19.424	-3686
19.4347	-3688
19.4453	-3705
19.456	-3717
19.4667	-3721
19.4773	-3740
19.488	-3740
19.4987	-3764
19.5093	-3765
19.52	-3768
19.5307	-3766
19.5413	-3762
19.552	-3782
19.5627	-3796
19.5733	-3796
19.584	-3800
19.5947	-3826
19.6053	-3850
19.616	-3859
19.6267	-3857
19.6373	-3856
19.648	-3876
19.6587	-3881
19.6693	-3889
19.68	-3911
19.6907	-3914
19.7013	-3900
19.712	-3919
19.7227	-3926
19.7333	-3936
19.744	-3937
19.7547	-3949
19.7653	-3964
19.776	-3973
19.7867	-3978
19.7973	-4003
19.808	-4014
19.8187	-4022
19.8293	-4030
19.84	-4042
19.8507	-4037
19.8613	-4031
19.872	-4037
19.8827	-4055
19.8933	-4081
19.904	-4088
19.9147	-4086
19.9253	-4091
19.936	-4100
19.9467	-4104
19.9573	-4116
19.968	-4146
19.9787	-4155
19.9893	-4155
20	-4161
20.0107	-4172
20.0213	-4177
20.032	-4186
20.0427	-4179
20.0533	-4202
20.064	-4201
20.0747	-4219
20.0853	-4232
20.096	-4245
20.1067	-4235
20.1173	-4252
20.128	-4261
20.1387	-4261
20.1493	-4272
20.16	-4274
20.1707	-4294
20.1813	-4301
20.192	-4305
20.2027	-4317
20.2133	-4328
20.224	-4328
20.2347	-4333
20.2453	-4340
20.256	-4338
20.2667	-4372
20.2773	-4374
20.288	-4388
20.2987	-4386
20.3093	-4411
20.32	-4398
20.3307	-4420
20.3413	-4423
20.352	-4426
20.3627	-4432
20.3733	-4431
20.384	-4439
20.3947	-4453
20.4053	-4468
20.416	-4476
20.4267	-4492
20.4373	-4486
20.448	-4506
20.4587	-4513
20.4693	-4523
20.48	-4533
20.4907	-4542
20.5013	-4551
20.512	-4553
20.5227	-4580
20.5333	-4575
20.544	-4567
20.5547	-4566
20.5653	-4591
20.576	-4597
20.5867	-4615
20.5973	-4614
20.608	-4637
20.6187	-4646
20.6293	-4648
20.64	-4662
20.6507	-4674
20.6613	-4680
20.672	-4688
20.6827	-4710
20.6933	-4722
20.704	-4720
20.7147	-4710
20.7253	-4725
20.736	-4743
20.7467	-4740
20.7573	-4749
20.768	-4770
20.7787	-4774
20.7893	-4781
20.8	-4793
20.8107	-4822
20.8213	-4809
20.832	-4807
20.8427	-4824
20.8533	-4844
20.864	-4848
20.8747	-4869
20.8853	-4874
20.896	-4879
20.9067	-4887
20.9173	-4893
20.928	-4907
20.9387	-4929
20.9493	-4922
20.96	-4927
20.9707	-4946
20.9813	-4959
20.992	-4962
21.0027	-4971
21.0133	-4983
21.024	-4989
21.0347	-5006
21.0453	-5025
21.056	-5041
21.0667	-5019
21.0773	-5032
21.088	-5047
21.0987	-5055
21.1093	-5069
21.12	-5073
21.1307	-5063
21.1413	-5080
21.152	-5090
21.1627	-5112
21.1733	-5125
21.184	-5143
21.1947	-5144
21.2053	-5159
21.216	-5159
21.2267	-5164
21.2373	-5172
21.248	-5176
21.2587	-5178
21.2693	-5194
21.28	-5217
21.2907	-5227
21.3013	-5221
[truncated: 2,223 more rows]

## Sheet: Fig.4b tail+H193A
HPLC raw data of detyrosinated tail + SVBP1-66/VASH21-355(H193A)
R.Time (min)	Intensity
0	0
0.01067	0
0.02133	0
0.032	0
0.04267	0
0.05333	0
0.064	0
0.07467	0
0.08533	0
0.096	0
0.10667	0
0.11733	-21
0.128	-17
0.13867	-18
0.14933	-12
0.16	2
0.17067	-1
0.18133	12
0.192	10
0.20267	11
0.21333	12
0.224	12
0.23467	8
0.24533	6
0.256	-3
0.26667	21
0.27733	6
0.288	19
0.29867	13
0.30933	34
0.32	46
0.33067	43
0.34133	40
0.352	11
0.36267	17
0.37333	35
0.384	43
0.39467	39
0.40533	30
0.416	16
0.42667	32
0.43733	23
0.448	22
0.45867	22
0.46933	12
0.48	25
0.49067	27
0.50133	28
0.512	37
0.52267	19
0.53333	22
0.544	37
0.55467	38
0.56533	35
0.576	32
0.58667	40
0.59733	43
0.608	48
0.61867	34
0.62933	63
0.64	57
0.65067	65
0.66133	57
0.672	50
0.68267	56
0.69333	58
0.704	65
0.71467	73
0.72533	62
0.736	71
0.74667	68
0.75733	63
0.768	62
0.77867	60
0.78933	46
0.8	66
0.81067	55
0.82133	51
0.832	57
0.84267	61
0.85333	51
0.864	57
0.87467	61
0.88533	75
0.896	75
0.90667	90
0.91733	84
0.928	91
0.93867	87
0.94933	79
0.96	93
0.97067	79
0.98133	82
0.992	89
1.00267	86
1.01333	89
1.024	84
1.03467	91
1.04533	106
1.056	93
1.06667	86
1.07733	99
1.088	95
1.09867	76
1.10933	74
1.12	86
1.13067	91
1.14133	86
1.152	87
1.16267	96
1.17333	97
1.184	94
1.19467	96
1.20533	104
1.216	83
1.22667	97
1.23733	89
1.248	94
1.25867	107
1.26933	101
1.28	111
1.29067	113
1.30133	104
1.312	114
1.32267	101
1.33333	109
1.344	110
1.35467	120
1.36533	125
1.376	113
1.38667	114
1.39733	115
1.408	94
1.41867	91
1.42933	100
1.44	104
1.45067	113
1.46133	97
1.472	79
1.48267	97
1.49333	115
1.504	106
1.51467	102
1.52533	107
1.536	106
1.54667	109
1.55733	98
1.568	115
1.57867	114
1.58933	114
1.6	109
1.61067	95
1.62133	89
1.632	106
1.64267	104
1.65333	94
1.664	111
1.67467	92
1.68533	98
1.696	102
1.70667	99
1.71733	109
1.728	97
1.73867	109
1.74933	101
1.76	108
1.77067	114
1.78133	96
1.792	98
1.80267	85
1.81333	79
1.824	110
1.83467	116
1.84533	97
1.856	92
1.86667	95
1.87733	82
1.888	88
1.89867	86
1.90933	81
1.92	74
1.93067	77
1.94133	84
1.952	94
1.96267	63
1.97333	71
1.984	81
1.99467	73
2.00533	79
2.016	74
2.02667	60
2.03733	76
2.048	78
2.05867	71
2.06933	74
2.08	66
2.09067	66
2.10133	57
2.112	61
2.12267	60
2.13333	37
2.144	36
2.15467	49
2.16533	55
2.176	75
2.18667	52
2.19733	63
2.208	75
2.21867	67
2.22933	66
2.24	53
2.25067	55
2.26133	56
2.272	47
2.28267	49
2.29333	33
2.304	36
2.31467	36
2.32533	51
2.336	52
2.34667	44
2.35733	29
2.368	32
2.37867	41
2.38933	39
2.4	40
2.41067	45
2.42133	52
2.432	38
2.44267	33
2.45333	41
2.464	38
2.47467	43
2.48533	34
2.496	43
2.50667	41
2.51733	34
2.528	35
2.53867	43
2.54933	45
2.56	68
2.57067	55
2.58133	39
2.592	-8
2.60267	-154
2.61333	-460
2.624	-1004
2.63467	-1821
2.64533	-2900
2.656	-4180
2.66667	-5653
2.67733	-7256
2.688	-8967
2.69867	-10743
2.70933	-12599
2.72	-14497
2.73067	-16412
2.74133	-18382
2.752	-20429
2.76267	-22644
2.77333	-24997
2.784	-27298
2.79467	-29360
2.80533	-31092
2.816	-32570
2.82667	-33944
2.83733	-35256
2.848	-36504
2.85867	-37597
2.86933	-38482
2.88	-39167
2.89067	-39564
2.90133	-39430
2.912	-38606
2.92267	-37188
2.93333	-35380
2.944	-33168
2.95467	-30514
2.96533	-27381
2.976	-23819
2.98667	-19829
2.99733	-15251
3.008	-9961
3.01867	-4409
3.02933	768
3.04	5455
3.05067	9845
3.06133	14111
3.072	18451
3.08267	22930
3.09333	27681
3.104	32941
3.11467	39049
3.12533	46300
3.136	55436
3.14667	67242
3.15733	82370
3.168	100553
3.17867	119897
3.18933	136712
3.2	147982
3.21067	153891
3.22133	155976
3.232	154472
3.24267	148415
3.25333	137292
3.264	121951
3.27467	104676
3.28533	87673
3.296	72245
3.30667	58734
3.31733	46776
3.328	35949
3.33867	26045
3.34933	17212
3.36	9812
3.37067	4160
3.38133	354
3.392	-1759
3.40267	-2462
3.41333	-1979
3.424	-525
3.43467	1768
3.44533	4797
3.456	8409
3.46667	12503
3.47733	16996
3.488	21825
3.49867	26855
3.50933	32119
3.52	37572
3.53067	43154
3.54133	48909
3.552	54786
3.56267	60804
3.57333	66981
3.584	73302
3.59467	79809
3.60533	86469
3.616	93315
3.62667	100391
3.63733	107653
3.648	115079
3.65867	122633
3.66933	130378
3.68	138225
3.69067	146185
3.70133	154234
3.712	162145
3.72267	169538
3.73333	176091
3.744	181596
3.75467	186303
3.76533	190974
3.776	196381
3.78667	202902
3.79733	210332
3.808	217980
3.81867	224957
3.82933	230721
3.84	235345
3.85067	239208
3.86133	242863
3.872	246760
3.88267	250905
3.89333	255360
3.904	259991
3.91467	264781
3.92533	269762
3.936	274936
3.94667	280314
3.95733	286001
3.968	291939
3.97867	298116
3.98933	304587
4	311332
4.01067	318304
4.02133	325558
4.032	333064
4.04267	340792
4.05333	348699
4.064	356853
4.07467	365173
4.08533	373646
4.096	382237
4.10667	390974
4.11733	399785
4.128	408745
4.13867	417781
4.14933	426923
4.16	436206
4.17067	445702
4.18133	455390
4.192	465169
4.20267	475203
4.21333	485458
4.224	495916
4.23467	506631
4.24533	517627
4.256	528982
4.26667	540684
4.27733	552672
4.288	565192
4.29867	578260
4.30933	591796
4.32	606063
4.33067	621034
4.34133	636776
4.352	653698
4.36267	671961
4.37333	691862
4.384	714167
4.39467	740097
4.40533	774081
4.416	843226
4.42667	1031072
4.43733	1322312
4.448	1581323
4.45867	1746193
4.46933	1826824
4.48	1855308
4.49067	1855090
4.50133	1841400
4.512	1819858
4.52267	1796230
4.53333	1770167
4.544	1741607
4.55467	1712331
4.56533	1680142
4.576	1647543
4.58667	1612402
4.59733	1575885
4.608	1538765
4.61867	1499700
4.62933	1459410
4.64	1417739
4.65067	1375140
4.66133	1331040
4.672	1286044
4.68267	1239178
4.69333	1190948
4.704	1141004
4.71467	1088832
4.72533	1034488
4.736	977131
4.74667	917049
4.75733	853540
4.768	785909
4.77867	713129
4.78933	632942
4.8	542245
4.81067	440306
4.82133	333410
4.832	233777
4.84267	153678
4.85333	98554
4.864	65432
4.87467	47192
4.88533	37366
4.896	31825
4.90667	28464
4.91733	26260
4.928	24800
4.93867	23766
4.94933	23020
4.96	22479
4.97067	22059
4.98133	21724
4.992	21451
5.00267	21234
5.01333	21044
5.024	20859
5.03467	20708
5.04533	20554
5.056	20403
5.06667	20245
5.07733	20110
5.088	19975
5.09867	19820
5.10933	19680
5.12	19534
5.13067	19386
5.14133	19234
5.152	19112
5.16267	18985
5.17333	18855
5.184	18756
5.19467	18650
5.20533	18534
5.216	18431
5.22667	18341
5.23733	18229
5.248	18122
5.25867	17994
5.26933	17891
5.28	17780
5.29067	17652
5.30133	17511
5.312	17389
5.32267	17226
5.33333	17089
5.344	16927
5.35467	16771
5.36533	16629
5.376	16491
5.38667	16375
5.39733	16240
5.408	16114
5.41867	16032
5.42933	15927
5.44	15843
5.45067	15749
5.46133	15666
5.472	15617
5.48267	15536
5.49333	15459
5.504	15398
5.51467	15346
5.52533	15264
5.536	15196
5.54667	15157
5.55733	15095
5.568	15015
5.57867	14952
5.58933	14899
5.6	14827
5.61067	14774
5.62133	14709
5.632	14661
5.64267	14613
5.65333	14541
5.664	14494
5.67467	14417
5.68533	14370
5.696	14320
5.70667	14268
5.71733	14212
5.728	14162
5.73867	14089
5.74933	14045
5.76	14006
5.77067	13944
5.78133	13895
5.792	13843
5.80267	13800
5.81333	13750
5.824	13686
5.83467	13634
5.84533	13588
5.856	13570
5.86667	13512
5.87733	13475
5.888	13439
5.89867	13396
5.90933	13348
5.92	13301
5.93067	13249
5.94133	13221
5.952	13169
5.96267	13121
5.97333	13086
5.984	13049
5.99467	13012
6.00533	12964
6.016	12946
6.02667	12907
6.03733	12848
6.048	12818
6.05867	12787
6.06933	12754
6.08	12716
6.09067	12675
6.10133	12638
6.112	12598
6.12267	12568
6.13333	12527
6.144	12491
6.15467	12455
6.16533	12425
6.176	12403
6.18667	12364
6.19733	12334
6.208	12308
6.21867	12266
6.22933	12249
6.24	12221
6.25067	12197
6.26133	12171
6.272	12141
6.28267	12102
6.29333	12074
6.304	12039
6.31467	12006
6.32533	11977
6.336	11963
6.34667	11921
6.35733	11877
6.368	11859
6.37867	11822
6.38933	11791
6.4	11764
6.41067	11734
6.42133	11682
6.432	11660
6.44267	11622
6.45333	11600
6.464	11572
6.47467	11518
6.48533	11504
6.496	11480
6.50667	11444
6.51733	11403
6.528	11375
6.53867	11337
6.54933	11331
6.56	11286
6.57067	11262
6.58133	11218
6.592	11187
6.60267	11154
6.61333	11136
6.624	11089
6.63467	11058
6.64533	11033
6.656	10977
6.66667	10942
6.67733	10905
6.688	10857
6.69867	10813
6.70933	10786
6.72	10737
6.73067	10706
6.74133	10691
6.752	10653
6.76267	10623
6.77333	10568
6.784	10523
6.79467	10489
6.80533	10440
6.816	10400
6.82667	10370
6.83733	10352
6.848	10300
6.85867	10239
6.86933	10200
6.88	10150
6.89067	10122
6.90133	10081
6.912	10059
6.92267	9998
6.93333	9985
6.944	9919
6.95467	9882
6.96533	9851
6.976	9796
6.98667	9771
6.99733	9733
7.008	9691
7.01867	9649
7.02933	9621
7.04	9577
7.05067	9524
7.06133	9487
7.072	9450
7.08267	9404
7.09333	9367
7.104	9345
7.11467	9315
7.12533	9271
7.136	9216
7.14667	9184
7.15733	9140
7.168	9112
7.17867	9070
7.18933	9030
7.2	9001
7.21067	8955
7.22133	8903
7.232	8869
7.24267	8857
7.25333	8808
7.264	8748
7.27467	8728
7.28533	8685
7.296	8645
7.30667	8616
7.31733	8597
7.328	8569
7.33867	8527
7.34933	8510
7.36	8472
7.37067	8416
7.38133	8393
7.392	8357
7.40267	8333
7.41333	8312
7.424	8279
7.43467	8233
7.44533	8198
7.456	8169
7.46667	8125
7.47733	8083
7.488	8060
7.49867	8035
7.50933	8008
7.52	7965
7.53067	7944
7.54133	7918
7.552	7900
7.56267	7874
7.57333	7837
7.584	7809
7.59467	7759
7.60533	7739
7.616	7734
7.62667	7723
7.63733	7706
7.648	7696
7.65867	7710
7.66933	7756
7.68	7826
7.69067	7962
7.70133	8154
7.712	8416
7.72267	8782
7.73333	9270
7.744	9847
7.75467	10566
7.76533	11388
7.776	12341
7.78667	13363
7.79733	14459
7.808	15584
7.81867	16686
7.82933	17742
7.84	18735
7.85067	19591
7.86133	20362
7.872	20989
7.88267	21498
7.89333	21869
7.904	22140
7.91467	22304
7.92533	22400
7.936	22459
7.94667	22483
7.95733	22540
7.968	22605
7.97867	22751
7.98933	22952
8	23233
8.01067	23623
8.02133	24111
8.032	24674
8.04267	25311
8.05333	26016
8.064	26749
8.07467	27510
8.08533	28277
8.096	29002
8.10667	29678
8.11733	30296
8.128	30841
8.13867	31311
8.14933	31721
8.16	32051
8.17067	32332
8.18133	32545
8.192	32696
8.20267	32810
8.21333	32856
8.224	32864
8.23467	32819
8.24533	32686
8.256	32522
8.26667	32273
8.27733	31925
8.288	31510
8.29867	31001
8.30933	30411
8.32	29764
8.33067	29039
8.34133	28245
8.352	27392
8.36267	26507
8.37333	25595
8.384	24654
8.39467	23716
8.40533	22765
8.416	21801
8.42667	20865
8.43733	19941
8.448	19063
8.45867	18179
8.46933	17320
8.48	16507
8.49067	15712
8.50133	14948
8.512	14236
8.52267	13570
8.53333	12936
8.544	12343
8.55467	11772
8.56533	11271
8.576	10795
8.58667	10373
8.59733	9973
8.608	9619
8.61867	9298
8.62933	9005
8.64	8734
8.65067	8498
8.66133	8294
8.672	8086
8.68267	7910
8.69333	7760
8.704	7619
8.71467	7482
8.72533	7361
8.736	7263
8.74667	7156
8.75733	7070
8.768	6989
8.77867	6904
8.78933	6838
8.8	6763
8.81067	6689
8.82133	6617
8.832	6576
8.84267	6503
8.85333	6449
8.864	6398
8.87467	6339
8.88533	6305
8.896	6268
8.90667	6222
8.91733	6169
8.928	6141
8.93867	6106
8.94933	6074
8.96	6031
8.97067	5983
8.98133	5950
8.992	5920
9.00267	7979
9.01333	7747
9.024	7521
9.03467	7288
9.04533	7053
9.056	6832
9.06667	6619
9.07733	6393
9.088	6200
9.09867	5998
9.10933	5790
9.12	5605
9.13067	5434
9.14133	5266
9.152	5125
9.16267	4966
9.17333	4826
9.184	4693
9.19467	4569
9.20533	4450
9.216	4334
9.22667	4219
9.23733	4129
9.248	4017
9.25867	3920
9.26933	3824
9.28	3742
9.29067	3658
9.30133	3583
9.312	3529
9.32267	3458
9.33333	3383
9.344	3322
9.35467	3268
9.36533	3214
9.376	3172
9.38667	3122
9.39733	3076
9.408	3028
9.41867	2983
9.42933	2944
9.44	2913
9.45067	2885
9.46133	2834
9.472	2815
9.48267	2785
9.49333	2765
9.504	2738
9.51467	2716
9.52533	2689
9.536	2665
9.54667	2627
9.55733	2614
9.568	2610
9.57867	2593
9.58933	2572
9.6	2548
9.61067	2558
9.62133	2538
9.632	2516
9.64267	2509
9.65333	2493
9.664	2494
9.67467	2470
9.68533	2467
9.696	2450
9.70667	2458
9.71733	2455
9.728	2454
9.73867	2452
9.74933	2444
9.76	2444
9.77067	2441
9.78133	2433
9.792	2436
9.80267	2446
9.81333	2440
9.824	2447
9.83467	2466
9.84533	2462
9.856	2481
9.86667	2518
9.87733	2551
9.888	2564
9.89867	2604
9.90933	2614
9.92	2616
9.93067	2643
9.94133	2630
9.952	2624
9.96267	2618
9.97333	2623
9.984	2605
9.99467	2578
10.0053	2565
10.016	2538
10.0267	2524
10.0373	2497
10.048	2488
10.0587	2475
10.0693	2444
10.08	2426
10.0907	2429
10.1013	2417
10.112	2418
10.1227	2402
10.1333	2387
10.144	2379
10.1547	2353
10.1653	2366
10.176	2363
10.1867	2363
10.1973	2358
10.208	2359
10.2187	2330
10.2293	2331
10.24	2320
10.2507	2311
10.2613	2289
10.272	2273
10.2827	2271
10.2933	2257
10.304	2252
10.3147	2228
10.3253	2211
10.336	2201
10.3467	2194
10.3573	2239
10.368	2268
10.3787	2342
10.3893	2482
10.4	2743
10.4107	3201
10.4213	3935
10.432	5083
10.4427	6694
10.4533	8876
10.464	11651
10.4747	14976
10.4853	18674
10.496	22581
10.5067	26419
10.5173	29965
10.528	32969
10.5387	35272
10.5493	36784
10.56	37483
10.5707	37429
10.5813	36712
10.592	35505
10.6027	33890
10.6133	32021
10.624	30020
10.6347	28021
10.6453	26061
10.656	24239
10.6667	22557
10.6773	21042
10.688	19701
10.6987	18523
10.7093	17491
10.72	16582
10.7307	15795
10.7413	15088
10.752	14455
10.7627	13871
10.7733	13347
10.784	12871
10.7947	12425
10.8053	12100
10.816	11838
10.8267	11708
10.8373	11675
10.848	11827
10.8587	12129
10.8693	12636
10.88	13292
10.8907	14101
10.9013	15052
10.912	16066
10.9227	17115
10.9333	18102
10.944	18980
10.9547	19682
10.9653	20216
10.976	20507
10.9867	20572
10.9973	20426
11.008	20086
11.0187	19592
11.0293	18960
11.04	18254
11.0507	17481
11.0613	16659
11.072	15845
11.0827	15026
11.0933	14212
11.104	13422
11.1147	12664
11.1253	11911
11.136	11248
11.1467	10646
11.1573	10069
11.168	9547
11.1787	9076
11.1893	8661
11.2	8277
11.2107	7927
11.2213	7588
11.232	7289
11.2427	6988
11.2533	6722
11.264	6468
11.2747	6230
11.2853	6003
11.296	5750
11.3067	5522
11.3173	5311
11.328	5108
11.3387	4915
11.3493	4750
11.36	4583
11.3707	4420
11.3813	4280
11.392	4160
11.4027	4010
11.4133	3898
11.424	3802
11.4347	3720
11.4453	3631
11.456	3534
11.4667	3453
11.4773	3393
11.488	3324
11.4987	3257
11.5093	3201
11.52	3145
11.5307	3100
11.5413	3049
11.552	2999
11.5627	2952
11.5733	2878
11.584	2823
11.5947	2769
11.6053	2715
11.616	2664
11.6267	2598
11.6373	2543
11.648	2479
11.6587	2443
11.6693	2382
11.68	2371
11.6907	2350
11.7013	2312
11.712	2299
11.7227	2284
11.7333	2285
11.744	2284
11.7547	2308
11.7653	2334
11.776	2356
11.7867	2413
11.7973	2480
11.808	2579
11.8187	2668
11.8293	2796
11.84	2940
11.8507	3107
11.8613	3247
11.872	3403
11.8827	3545
11.8933	3677
11.904	3770
11.9147	3846
11.9253	3878
11.936	3877
11.9467	3861
11.9573	3803
11.968	3731
11.9787	3649
11.9893	3532
12	3414
12.0107	3285
12.0213	3177
12.032	3036
12.0427	2905
12.0533	2789
12.064	2682
12.0747	2570
12.0853	2436
12.096	2343
12.1067	2215
12.1173	2101
12.128	1988
12.1387	1883
12.1493	1768
12.16	1645
12.1707	1556
12.1813	1458
12.192	1371
12.2027	1290
12.2133	1216
12.224	1129
12.2347	1064
12.2453	994
12.256	923
12.2667	876
12.2773	813
12.288	762
12.2987	698
12.3093	656
12.32	614
12.3307	557
12.3413	507
12.352	481
12.3627	420
12.3733	389
12.384	333
12.3947	322
12.4053	292
12.416	265
12.4267	210
12.4373	172
12.448	156
12.4587	121
12.4693	90
12.48	51
12.4907	24
12.5013	-3
12.512	-34
12.5227	-58
12.5333	-73
12.544	-107
12.5547	-140
12.5653	-175
12.576	-189
12.5867	-212
12.5973	-239
12.608	-275
12.6187	-306
12.6293	-330
12.64	-327
12.6507	-349
12.6613	-374
12.672	-404
12.6827	-402
12.6933	-411
12.704	-430
12.7147	-452
12.7253	-464
12.736	-469
12.7467	-478
12.7573	-492
12.768	-491
12.7787	-492
12.7893	-480
12.8	-496
12.8107	-492
12.8213	-508
12.832	-508
12.8427	-509
12.8533	-511
12.864	-510
12.8747	-512
12.8853	-515
12.896	-527
12.9067	-531
12.9173	-537
12.928	-547
12.9387	-558
12.9493	-556
12.96	-590
12.9707	-614
12.9813	-606
12.992	-623
13.0027	-660
13.0133	-670
13.024	-678
13.0347	-700
13.0453	-728
13.056	-737
13.0667	-726
13.0773	-752
13.088	-771
13.0987	-787
13.1093	-803
13.12	-826
13.1307	-825
13.1413	-844
13.152	-860
13.1627	-871
13.1733	-893
13.184	-896
13.1947	-922
13.2053	-942
13.216	-952
13.2267	-979
13.2373	-984
13.248	-1017
13.2587	-1021
13.2693	-1048
13.28	-1068
13.2907	-1084
13.3013	-1096
13.312	-1106
13.3227	-1126
13.3333	-1141
13.344	-1161
13.3547	-1164
13.3653	-1196
13.376	-1209
13.3867	-1210
13.3973	-1250
13.408	-1268
13.4187	-1275
13.4293	-1283
13.44	-1300
13.4507	-1300
13.4613	-1303
13.472	-1326
13.4827	-1328
13.4933	-1335
13.504	-1337
13.5147	-1367
13.5253	-1395
13.536	-1405
13.5467	-1400
13.5573	-1422
13.568	-1420
13.5787	-1448
13.5893	-1472
13.6	-1477
13.6107	-1477
13.6213	-1492
13.632	-1505
13.6427	-1511
13.6533	-1528
13.664	-1523
13.6747	-1532
13.6853	-1545
13.696	-1562
13.7067	-1569
13.7173	-1575
13.728	-1586
13.7387	-1597
13.7493	-1586
13.76	-1561
13.7707	-1558
13.7813	-1558
13.792	-1559
13.8027	-1558
13.8133	-1540
13.824	-1533
13.8347	-1505
13.8453	-1485
13.856	-1499
13.8667	-1503
13.8773	-1515
13.888	-1509
13.8987	-1508
13.9093	-1510
13.92	-1533
13.9307	-1541
13.9413	-1554
13.952	-1563
13.9627	-1575
13.9733	-1575
13.984	-1570
13.9947	-1579
14.0053	-1581
14.016	-1551
14.0267	-1528
14.0373	-1503
14.048	-1482
14.0587	-1457
14.0693	-1409
14.08	-1371
14.0907	-1333
14.1013	-1295
14.112	-1247
14.1227	-1179
14.1333	-1131
14.144	-1085
14.1547	-1046
14.1653	-984
14.176	-954
14.1867	-932
14.1973	-925
14.208	-947
14.2187	-974
14.2293	-1020
14.24	-1077
14.2507	-1133
14.2613	-1181
14.272	-1240
14.2827	-1318
14.2933	-1374
14.304	-1427
14.3147	-1464
14.3253	-1499
14.336	-1538
14.3467	-1555
14.3573	-1580
14.368	-1600
14.3787	-1618
14.3893	-1625
14.4	-1656
14.4107	-1665
14.4213	-1683
14.432	-1700
14.4427	-1692
14.4533	-1702
14.464	-1717
14.4747	-1734
14.4853	-1778
14.496	-1798
14.5067	-1806
14.5173	-1818
14.528	-1850
14.5387	-1868
14.5493	-1900
14.56	-1918
14.5707	-1940
14.5813	-1963
14.592	-1967
14.6027	-1977
14.6133	-1999
14.624	-2010
14.6347	-2016
14.6453	-2027
14.656	-2026
14.6667	-2035
14.6773	-2049
14.688	-2068
14.6987	-2072
14.7093	-2073
14.72	-2087
14.7307	-2091
14.7413	-2090
14.752	-2093
14.7627	-2109
14.7733	-2115
14.784	-2105
14.7947	-2118
14.8053	-2111
14.816	-2111
14.8267	-2116
14.8373	-2096
14.848	-2099
14.8587	-2076
14.8693	-2021
14.88	-2008
14.8907	-1947
14.9013	-1874
14.912	-1774
14.9227	-1672
14.9333	-1497
14.944	-1299
14.9547	-1034
14.9653	-738
14.976	-392
14.9867	14
14.9973	457
15.008	922
15.0187	1405
15.0293	1877
15.04	2350
15.0507	2782
15.0613	3186
15.072	3527
15.0827	3789
15.0933	3997
15.104	4140
15.1147	4234
15.1253	4279
15.136	4266
15.1467	4215
15.1573	4217
15.168	4380
15.1787	4938
15.1893	6330
15.2	9330
15.2107	15047
15.2213	25021
15.232	40829
15.2427	63458
15.2533	92992
15.264	128439
15.2747	167536
15.2853	207264
15.296	245017
15.3067	278516
15.3173	306187
15.328	327405
15.3387	342016
15.3493	350485
15.36	353315
15.3707	351398
15.3813	345373
15.392	336147
15.4027	324416
15.4133	310804
15.424	295937
15.4347	280438
15.4453	264688
15.456	249169
15.4667	234217
15.4773	220087
15.488	206926
15.4987	194857
15.5093	183877
15.52	173881
15.5307	164825
15.5413	156676
15.552	149330
15.5627	142739
15.5733	136807
15.584	131531
15.5947	126856
15.6053	122737
15.616	119123
15.6267	115980
15.6373	113215
15.648	110744
15.6587	108532
15.6693	106493
15.68	104513
15.6907	102618
15.7013	100691
15.712	98762
15.7227	96794
15.7333	94820
15.744	92826
15.7547	90885
15.7653	89041
15.776	87303
15.7867	85733
15.7973	84295
15.808	82939
15.8187	81682
15.8293	80373
15.84	78897
15.8507	77139
15.8613	74993
15.872	72430
15.8827	69423
15.8933	65974
15.904	62167
15.9147	58139
15.9253	53973
15.936	49809
15.9467	45740
15.9573	41891
15.968	38278
15.9787	35003
15.9893	32049
16	29394
16.0107	27012
16.0213	24855
16.032	22874
16.0427	21032
16.0533	19319
16.064	17667
16.0747	16099
16.0853	14605
16.096	13204
16.1067	11901
16.1173	10688
16.128	9577
16.1387	8567
16.1493	7684
16.16	6903
16.1707	6195
16.1813	5578
16.192	5020
16.2027	4525
16.2133	4064
16.224	3643
16.2347	3274
16.2453	2914
16.256	2584
16.2667	2219
16.2773	1929
16.288	1642
16.2987	1335
16.3093	1061
16.32	806
16.3307	555
16.3413	351
16.352	116
16.3627	-94
16.3733	-286
16.384	-466
16.3947	-617
16.4053	-781
16.416	-916
16.4267	-1056
16.4373	-1184
16.448	-1291
16.4587	-1412
16.4693	-1521
16.48	-1608
16.4907	-1702
16.5013	-1765
16.512	-1842
16.5227	-1926
16.5333	-2005
16.544	-2086
16.5547	-2171
16.5653	-2269
16.576	-2361
16.5867	-2458
16.5973	-2565
16.608	-2665
16.6187	-2756
16.6293	-2870
16.64	-2950
16.6507	-3031
16.6613	-3095
16.672	-3184
16.6827	-3254
16.6933	-3295
16.704	-3352
16.7147	-3399
16.7253	-3445
16.736	-3497
16.7467	-3532
16.7573	-3583
16.768	-3603
16.7787	-3632
16.7893	-3681
16.8	-3719
16.8107	-3761
16.8213	-3785
16.832	-3831
16.8427	-3856
16.8533	-3896
16.864	-3942
16.8747	-3956
16.8853	-3992
16.896	-4041
16.9067	-4048
16.9173	-4047
16.928	-4081
16.9387	-4132
16.9493	-4147
16.96	-4158
16.9707	-4185
16.9813	-4207
16.992	-4222
17.0027	-4236
17.0133	-4251
17.024	-4255
17.0347	-4294
17.0453	-4311
17.056	-4312
17.0667	-4323
17.0773	-4357
17.088	-4377
17.0987	-4391
17.1093	-4404
17.12	-4429
17.1307	-4443
17.1413	-4454
17.152	-4464
17.1627	-4483
17.1733	-4487
17.184	-4519
17.1947	-4545
17.2053	-4556
17.216	-4561
17.2267	-4572
17.2373	-4601
17.248	-4623
17.2587	-4648
17.2693	-4662
17.28	-4675
17.2907	-4690
17.3013	-4700
17.312	-4708
17.3227	-4721
17.3333	-4732
17.344	-4731
17.3547	-4746
17.3653	-4760
17.376	-4783
17.3867	-4788
17.3973	-4798
17.408	-4811
17.4187	-4839
17.4293	-4827
17.44	-4856
17.4507	-4872
17.4613	-4882
17.472	-4898
17.4827	-4887
17.4933	-4888
17.504	-4908
17.5147	-4910
17.5253	-4932
17.536	-4944
17.5467	-4951
17.5573	-4952
17.568	-4962
17.5787	-4987
17.5893	-4972
17.6	-4983
17.6107	-4991
17.6213	-4966
17.632	-4966
17.6427	-4964
17.6533	-4945
17.664	-4953
17.6747	-4933
17.6853	-4927
17.696	-4945
17.7067	-4938
17.7173	-4950
17.728	-4980
17.7387	-4988
17.7493	-5006
17.76	-5039
17.7707	-5057
17.7813	-5086
17.792	-5109
17.8027	-5116
17.8133	-5138
17.824	-5166
17.8347	-5213
17.8453	-5210
17.856	-5217
17.8667	-5233
17.8773	-5241
17.888	-5267
17.8987	-5267
17.9093	-5292
17.92	-5298
17.9307	-5308
17.9413	-5329
17.952	-5336
17.9627	-5341
17.9733	-5350
17.984	-5365
17.9947	-5390
18.0053	-5395
18.016	-5398
18.0267	-5420
18.0373	-5425
18.048	-5445
18.0587	-5460
18.0693	-5491
18.08	-5500
18.0907	-5507
18.1013	-5509
18.112	-5512
18.1227	-5527
18.1333	-5535
18.144	-5552
18.1547	-5562
18.1653	-5571
18.176	-5581
18.1867	-5590
18.1973	-5602
18.208	-5619
18.2187	-5630
18.2293	-5643
18.24	-5651
18.2507	-5665
18.2613	-5696
18.272	-5712
18.2827	-5703
18.2933	-5704
18.304	-5719
18.3147	-5742
18.3253	-5760
18.336	-5771
18.3467	-5778
18.3573	-5782
18.368	-5801
18.3787	-5799
18.3893	-5819
18.4	-5840
18.4107	-5838
18.4213	-5863
18.432	-5874
18.4427	-5863
18.4533	-5888
18.464	-5902
18.4747	-5904
18.4853	-5916
18.496	-5938
18.5067	-5959
18.5173	-5948
18.528	-5976
18.5387	-5983
18.5493	-6000
18.56	-5996
18.5707	-6015
18.5813	-6013
18.592	-6016
18.6027	-6037
18.6133	-6046
18.624	-6059
18.6347	-6078
18.6453	-6071
18.656	-6077
18.6667	-6095
18.6773	-6112
18.688	-6119
18.6987	-6121
18.7093	-6138
18.72	-6160
18.7307	-6157
18.7413	-6181
18.752	-6169
18.7627	-6195
18.7733	-6221
18.784	-6225
18.7947	-6227
18.8053	-6221
18.816	-6238
18.8267	-6237
18.8373	-6247
18.848	-6270
18.8587	-6275
18.8693	-6296
18.88	-6313
18.8907	-6318
18.9013	-6330
18.912	-6349
18.9227	-6332
18.9333	-6344
18.944	-6344
18.9547	-6366
18.9653	-6390
18.976	-6396
18.9867	-6398
18.9973	-6400
19.008	-6402
19.0187	-6160
19.0293	-6176
19.04	-6197
19.0507	-6209
19.0613	-6216
19.072	-6240
19.0827	-6237
19.0933	-6265
19.104	-6266
19.1147	-6277
19.1253	-6276
19.136	-6291
19.1467	-6298
19.1573	-6317
19.168	-6325
19.1787	-6309
19.1893	-6312
19.2	-6333
19.2107	-6344
19.2213	-6360
19.232	-6374
19.2427	-6376
19.2533	-6392
19.264	-6402
19.2747	-6409
19.2853	-6422
19.296	-6431
19.3067	-6455
19.3173	-6472
19.328	-6493
19.3387	-6490
19.3493	-6485
19.36	-6499
19.3707	-6501
19.3813	-6531
19.392	-6533
19.4027	-6548
19.4133	-6561
19.424	-6568
19.4347	-6568
19.4453	-6590
19.456	-6596
19.4667	-6579
19.4773	-6586
19.488	-6593
19.4987	-6613
19.5093	-6628
19.52	-6650
19.5307	-6666
19.5413	-6660
19.552	-6670
19.5627	-6676
19.5733	-6691
19.584	-6687
19.5947	-6695
19.6053	-6734
19.616	-6733
19.6267	-6737
19.6373	-6762
19.648	-6768
19.6587	-6795
19.6693	-6793
19.68	-6794
19.6907	-6798
19.7013	-6803
19.712	-6802
19.7227	-6829
19.7333	-6840
19.744	-6845
19.7547	-6849
19.7653	-6852
19.776	-6862
19.7867	-6870
19.7973	-6887
19.808	-6903
19.8187	-6904
19.8293	-6910
19.84	-6920
19.8507	-6918
19.8613	-6925
19.872	-6945
19.8827	-6949
19.8933	-6957
19.904	-6981
19.9147	-7001
19.9253	-7008
19.936	-7003
19.9467	-7015
19.9573	-7005
19.968	-7024
19.9787	-7024
19.9893	-7049
20	-7055
20.0107	-7074
20.0213	-7056
20.032	-7075
20.0427	-7089
20.0533	-7081
20.064	-7088
20.0747	-7121
20.0853	-7120
20.096	-7132
20.1067	-7136
20.1173	-7151
20.128	-7168
20.1387	-7172
20.1493	-7174
20.16	-7175
20.1707	-7189
20.1813	-7206
20.192	-7200
20.2027	-7206
20.2133	-7212
20.224	-7218
20.2347	-7235
20.2453	-7243
20.256	-7248
20.2667	-7247
20.2773	-7251
20.288	-7261
20.2987	-7270
20.3093	-7284
20.32	-7276
20.3307	-7291
20.3413	-7304
20.352	-7295
20.3627	-7304
20.3733	-7298
20.384	-7299
20.3947	-7301
20.4053	-7304
20.416	-7301
20.4267	-7317
20.4373	-7315
20.448	-7327
20.4587	-7339
20.4693	-7328
20.48	-7347
20.4907	-7369
20.5013	-7370
20.512	-7376
20.5227	-7358
20.5333	-7372
20.544	-7404
20.5547	-7408
20.5653	-7429
20.576	-7451
20.5867	-7464
20.5973	-7485
20.608	-7493
20.6187	-7488
20.6293	-7501
20.64	-7510
20.6507	-7524
20.6613	-7550
20.672	-7564
20.6827	-7573
20.6933	-7585
20.704	-7603
20.7147	-7611
20.7253	-7616
20.736	-7632
20.7467	-7650
20.7573	-7650
20.768	-7659
20.7787	-7655
20.7893	-7664
20.8	-7680
20.8107	-7689
20.8213	-7685
20.832	-7692
20.8427	-7711
20.8533	-7732
20.864	-7756
20.8747	-7744
20.8853	-7762
20.896	-7785
20.9067	-7796
20.9173	-7796
20.928	-7801
20.9387	-7815
20.9493	-7829
20.96	-7825
20.9707	-7836
20.9813	-7838
20.992	-7863
21.0027	-7873
21.0133	-7883
21.024	-7892
21.0347	-7886
21.0453	-7894
21.056	-7901
21.0667	-7908
21.0773	-7922
21.088	-7938
21.0987	-7936
21.1093	-7953
21.12	-7949
21.1307	-7962
21.1413	-7987
21.152	-7984
21.1627	-8000
21.1733	-8021
21.184	-8015
21.1947	-8025
21.2053	-8046
21.216	-8036
21.2267	-8054
21.2373	-8056
21.248	-8074
21.2587	-8079
21.2693	-8097
21.28	-8103
21.2907	-8111
21.3013	-8118
[truncated: 2,224 more rows]

## Sheet: Fig.4b tail+S210A
HPLC raw data of detyrosinated tail + SVBP1-66/VASH21-355(S210A)
R.Time (min)	Intensity
0	0
0.01067	0
0.02133	0
0.032	0
0.04267	0
0.05333	0
0.064	0
0.07467	0
0.08533	0
0.096	0
0.10667	23
0.11733	19
0.128	5
0.13867	18
0.14933	17
0.16	9
0.17067	0
0.18133	10
0.192	19
0.20267	24
0.21333	-5
0.224	-1
0.23467	-3
0.24533	0
0.256	10
0.26667	27
0.27733	21
0.288	-2
0.29867	-12
0.30933	-7
0.32	3
0.33067	1
0.34133	-13
0.352	6
0.36267	-5
0.37333	-3
0.384	-7
0.39467	-7
0.40533	-3
0.416	1
0.42667	-3
0.43733	1
0.448	-1
0.45867	12
0.46933	13
0.48	0
0.49067	8
0.50133	7
0.512	1
0.52267	-20
0.53333	-7
0.544	23
0.55467	11
0.56533	23
0.576	4
0.58667	2
0.59733	21
0.608	1
0.61867	10
0.62933	-2
0.64	3
0.65067	-6
0.66133	7
0.672	16
0.68267	13
0.69333	-7
0.704	-2
0.71467	5
0.72533	18
0.736	21
0.74667	17
0.75733	32
0.768	20
0.77867	15
0.78933	23
0.8	16
0.81067	16
0.82133	21
0.832	22
0.84267	36
0.85333	35
0.864	34
0.87467	40
0.88533	34
0.896	45
0.90667	46
0.91733	44
0.928	48
0.93867	40
0.94933	38
0.96	43
0.97067	36
0.98133	51
0.992	55
1.00267	51
1.01333	45
1.024	36
1.03467	60
1.04533	64
1.056	73
1.06667	55
1.07733	59
1.088	54
1.09867	67
1.10933	47
1.12	47
1.13067	66
1.14133	89
1.152	69
1.16267	48
1.17333	73
1.184	80
1.19467	89
1.20533	78
1.216	62
1.22667	70
1.23733	64
1.248	56
1.25867	60
1.26933	71
1.28	76
1.29067	76
1.30133	78
1.312	69
1.32267	73
1.33333	82
1.344	86
1.35467	60
1.36533	66
1.376	52
1.38667	65
1.39733	73
1.408	65
1.41867	55
1.42933	52
1.44	67
1.45067	76
1.46133	66
1.472	58
1.48267	50
1.49333	67
1.504	54
1.51467	67
1.52533	79
1.536	63
1.54667	65
1.55733	62
1.568	46
1.57867	56
1.58933	54
1.6	60
1.61067	54
1.62133	69
1.632	59
1.64267	64
1.65333	56
1.664	73
1.67467	72
1.68533	52
1.696	52
1.70667	51
1.71733	53
1.728	70
1.73867	74
1.74933	72
1.76	60
1.77067	65
1.78133	54
1.792	58
1.80267	65
1.81333	62
1.824	60
1.83467	51
1.84533	35
1.856	58
1.86667	40
1.87733	35
1.888	32
1.89867	39
1.90933	58
1.92	58
1.93067	53
1.94133	48
1.952	59
1.96267	47
1.97333	56
1.984	47
1.99467	40
2.00533	55
2.016	48
2.02667	32
2.03733	50
2.048	64
2.05867	53
2.06933	45
2.08	29
2.09067	37
2.10133	54
2.112	54
2.12267	48
2.13333	47
2.144	54
2.15467	52
2.16533	53
2.176	61
2.18667	52
2.19733	65
2.208	58
2.21867	61
2.22933	68
2.24	73
2.25067	96
2.26133	79
2.272	77
2.28267	69
2.29333	71
2.304	80
2.31467	61
2.32533	94
2.336	75
2.34667	85
2.35733	69
2.368	85
2.37867	97
2.38933	106
2.4	86
2.41067	78
2.42133	82
2.432	90
2.44267	96
2.45333	92
2.464	94
2.47467	83
2.48533	89
2.496	88
2.50667	92
2.51733	80
2.528	75
2.53867	38
2.54933	-120
2.56	-511
2.57067	4698
2.58133	4716
2.592	4675
2.60267	4544
2.61333	4239
2.624	3728
2.63467	2944
2.64533	1910
2.656	663
2.66667	-777
2.67733	-2332
2.688	-4025
2.69867	-5803
2.70933	-7606
2.72	-9496
2.73067	-11457
2.74133	-13451
2.752	-15541
2.76267	-17788
2.77333	-20127
2.784	-22342
2.79467	-24348
2.80533	-26124
2.816	-27703
2.82667	-29157
2.83733	-30509
2.848	-31679
2.85867	-32633
2.86933	-33410
2.88	-34051
2.89067	-34649
2.90133	-35082
2.912	-35033
2.92267	-34200
2.93333	-32667
2.944	-30504
2.95467	-27689
2.96533	-24250
2.976	-20407
2.98667	-16064
2.99733	-10976
3.008	-5079
3.01867	988
3.02933	5551
3.04	5550.72
3.05067	7822.56
3.06133	10041.6
3.072	12294.2
3.08267	14603
3.09333	17067.4
3.104	19822.6
3.11467	23006.4
3.12533	26888.2
3.136	31866.2
3.14667	38474.4
3.15733	47044.8
3.168	57385.9
3.17867	68340
3.18933	78075.8
3.2	85126.1
3.21067	89001.1
3.22133	89703.8
3.232	87106.1
3.24267	81154.1
3.25333	72558.2
3.264	62802.7
3.27467	53233.9
3.28533	44570.4
3.296	36942.2
3.30667	30130.6
3.31733	23853.6
3.328	18025.9
3.33867	12762.2
3.34933	8303.04
3.36	4822.08
3.37067	2394.24
3.38133	925.44
3.392	289.92
3.40267	329.76
3.41333	905.28
3.424	1939.68
3.43467	3360
3.44533	5103.84
3.456	7082.88
3.46667	9275.52
3.47733	11639.5
3.488	14123.5
3.49867	16698.2
3.50933	19369.4
3.52	22114.6
3.53067	24922.6
3.54133	27813.6
3.552	30767.5
3.56267	33791
3.57333	36895.7
3.584	40081.9
3.59467	43357
3.60533	46730.4
3.616	50224.8
3.62667	53841.1
3.63733	57578.4
3.648	61471.2
3.65867	65522.9
3.66933	69775.2
3.68	74267.5
3.69067	79067.5
3.70133	84069.1
3.712	89087.5
3.72267	93796.3
3.73333	98064
3.744	102069
3.75467	106269
3.76533	110898
3.776	115805
3.78667	120373
3.79733	124021
3.808	126437
3.81867	127745
3.82933	128355
3.84	128712
3.85067	129127
3.86133	129768
3.872	130686
3.88267	131862
3.89333	133277
3.904	134889
3.91467	136708
3.92533	138724
3.936	140917
3.94667	143294
3.95733	145814
3.968	148500
3.97867	151331
3.98933	154284
4	157371
4.01067	160620
4.02133	164029
4.032	167565
4.04267	171210
4.05333	174979
4.064	178879
4.07467	182855
4.08533	186876
4.096	191009
4.10667	195207
4.11733	199446
4.128	203749
4.13867	208150
4.14933	212605
4.16	217158
4.17067	221784
4.18133	226490
4.192	231293
4.20267	236222
4.21333	241301
4.224	246461
4.23467	251804
4.24533	257334
4.256	263087
4.26667	269065
4.27733	275284
4.288	281840
4.29867	288785
4.30933	296129
4.32	304073
4.33067	312716
4.34133	322342
4.352	333464
4.36267	347458
4.37333	377626
4.384	473760
4.39467	636211
4.40533	788082
4.416	891152
4.42667	945695
4.43733	965726
4.448	966147
4.45867	957745
4.46933	945238
4.48	930737
4.49067	917066
4.50133	902663
4.512	888671
4.52267	874315
4.53333	859039
4.544	843527
4.55467	827616
4.56533	810648
4.576	793403
4.58667	775272
4.59733	756892
4.608	737868
4.61867	718274
4.62933	698300
4.64	677485
4.65067	656048
4.66133	634260
4.672	611767
4.68267	588398
4.69333	564207
4.704	539129
4.71467	512833
4.72533	485172
4.736	455978
4.74667	425037
4.75733	392058
4.768	356400
4.77867	316909
4.78933	271587
4.8	220200
4.81067	166290
4.82133	116473
4.832	76947.8
4.84267	50181.1
4.85333	34339.2
4.864	25671.8
4.87467	20974.1
4.88533	18291.8
4.896	16629.6
4.90667	15531.4
4.91733	14765.8
4.928	14216.6
4.93867	13815.4
4.94933	13510.1
4.96	13259
4.97067	13057.9
4.98133	12896.2
4.992	12759.4
5.00267	12643.2
5.01333	12533.8
5.024	12439.2
5.03467	12351.8
5.04533	12262.1
5.056	12187.7
5.06667	12119.5
5.07733	12045.6
5.088	11983.2
5.09867	11917.4
5.10933	11854.1
5.12	11797
5.13067	11740.3
5.14133	11685.6
5.152	11635.7
5.16267	11585.3
5.17333	11525.3
5.184	11460.5
5.19467	11407.2
5.20533	11341.9
5.216	11285.3
5.22667	11235.8
5.23733	11179.2
5.248	11134.6
5.25867	11081.3
5.26933	11041
5.28	10985.8
5.29067	10945.9
5.30133	10901.8
5.312	10868.2
5.32267	10829.3
5.33333	10789
5.344	10750.1
5.35467	10714.1
5.36533	10668
5.376	10635.4
5.38667	10609
5.39733	10576.3
5.408	10546.1
5.41867	10517.3
5.42933	10483.7
5.44	10451
5.45067	10415
5.46133	10380.5
5.472	10350.7
5.48267	10317.1
5.49333	10285.4
5.504	10265.8
5.51467	10237.4
5.52533	10199
5.536	10172.2
5.54667	10152
5.55733	10121.8
5.568	10092.5
5.57867	10060.3
5.58933	10030.1
5.6	10001.3
5.61067	9971.04
5.62133	9956.16
5.632	9927.36
5.64267	9900.48
5.65333	9867.36
5.664	9840.48
5.67467	9815.04
5.68533	9797.28
5.696	9768
5.70667	9744.48
5.71733	9712.32
5.728	9694.56
5.73867	9667.68
5.74933	9644.16
5.76	9616.8
5.77067	9595.2
5.78133	9565.92
5.792	9543.84
5.80267	9518.4
5.81333	9501.12
5.824	9468.96
5.83467	9453.6
5.84533	9428.16
5.856	9402.72
5.86667	9389.28
5.87733	9368.16
5.888	9348.96
5.89867	9323.52
5.90933	9295.2
5.92	9278.88
5.93067	9258.24
5.94133	9239.52
5.952	9223.68
5.96267	9199.2
5.97333	9181.44
5.984	9165.12
5.99467	9144
6.00533	9124.32
6.016	9107.52
6.02667	9075.84
6.03733	9066.24
6.048	9030.72
6.05867	9019.68
6.06933	9011.04
6.08	8984.64
6.09067	8976.48
6.10133	8955.36
6.112	8935.68
6.12267	8918.88
6.13333	8903.04
6.144	8892.96
6.15467	8875.68
6.16533	8865.6
6.176	8846.88
6.18667	8821.92
6.19733	8807.04
6.208	8792.64
6.21867	8779.68
6.22933	8764.32
6.24	8752.32
6.25067	8725.44
6.26133	8712.48
6.272	8699.04
6.28267	8688
6.29333	8668.32
6.304	8643.84
6.31467	8617.44
6.32533	8596.8
6.336	8584.32
6.34667	8573.76
6.35733	8561.28
6.368	8536.8
6.37867	8521.44
6.38933	8498.88
6.4	8486.4
6.41067	8469.12
6.42133	8448.48
6.432	8428.8
6.44267	8409.6
6.45333	8399.04
6.464	8379.84
6.47467	8364.48
6.48533	8336.16
6.496	8316
6.50667	8301.12
6.51733	8287.2
6.528	8264.16
6.53867	8252.16
6.54933	8232
6.56	8223.36
6.57067	8202.24
6.58133	8182.56
6.592	8165.28
6.60267	8153.28
6.61333	8137.92
6.624	8119.68
6.63467	8109.6
6.64533	8099.04
6.656	8077.92
6.66667	8064
6.67733	8052.96
6.688	8032.32
6.69867	8012.64
6.70933	7992.48
6.72	7984.8
6.73067	7968.96
6.74133	7951.68
6.752	7933.92
6.76267	7916.64
6.77333	7897.44
6.784	7894.56
6.79467	7878.24
6.80533	7857.6
6.816	7846.08
6.82667	7819.2
6.83733	7798.56
6.848	7780.32
6.85867	7764.48
6.86933	7752.48
6.88	7729.92
6.89067	7707.36
6.90133	7693.92
6.912	7675.2
6.92267	7656.48
6.93333	7638.24
6.944	7620.96
6.95467	7598.4
6.96533	7583.04
6.976	7563.84
6.98667	7543.68
6.99733	7528.32
7.008	7510.56
7.01867	7484.64
7.02933	7472.16
7.04	7450.56
7.05067	7437.12
7.06133	7417.44
7.072	7398.24
7.08267	7384.32
7.09333	7359.84
7.104	7348.32
7.11467	7338.72
7.12533	7312.8
7.136	7284.48
7.14667	7267.68
7.15733	7254.24
7.168	7238.4
7.17867	7225.92
7.18933	7211.04
7.2	7193.28
7.21067	7165.92
7.22133	7156.32
7.232	7141.44
7.24267	7126.08
7.25333	7111.2
7.264	7091.52
7.27467	7075.68
7.28533	7057.92
7.296	7043.52
7.30667	7029.6
7.31733	7004.64
7.328	6988.32
7.33867	6979.68
7.34933	6958.08
7.36	6940.32
7.37067	6932.16
7.38133	6918.72
7.392	6899.04
7.40267	6886.08
7.41333	6868.8
7.424	6856.8
7.43467	6838.56
7.44533	6817.92
7.456	6799.68
7.46667	6796.8
7.47733	6774.72
7.488	6768.96
7.49867	6754.56
7.50933	6751.68
7.52	6742.56
7.53067	6749.28
7.54133	6758.4
7.552	6777.6
7.56267	6816.96
7.57333	6881.28
7.584	6958.08
7.59467	7074.24
7.60533	7219.68
7.616	7400.64
7.62667	7611.84
7.63733	7846.56
7.648	8112.48
7.65867	8398.56
7.66933	8699.04
7.68	9001.44
7.69067	9292.8
7.70133	9569.28
7.712	9816
7.72267	10041.1
7.73333	10232.2
7.744	10394.9
7.75467	10521.6
7.76533	10600.8
7.776	10679.5
7.78667	10727.5
7.79733	10763
7.808	10806.2
7.81867	10840.3
7.82933	10895.5
7.84	10970.4
7.85067	11047.2
7.86133	11170.6
7.872	11319.8
7.88267	11489.3
7.89333	11698.6
7.904	11921.3
7.91467	12168.5
7.92533	12429.6
7.936	12696
7.94667	12966.7
7.95733	13218.2
7.968	13471.7
7.97867	13689.1
7.98933	13891.7
8	14055.4
8.01067	14204.2
8.02133	14317
8.032	14413.9
8.04267	14469.6
8.05333	14503.2
8.064	14501.3
8.07467	14498.4
8.08533	14468.2
8.096	14422.6
8.10667	14372.6
8.11733	14301.1
8.128	14213.3
8.13867	14122.1
8.14933	14013.1
8.16	13900.3
8.17067	13756.3
8.18133	13607.5
8.192	13436.6
8.20267	13265.3
8.21333	13069
8.224	12859.7
8.23467	12621.6
8.24533	12388.3
8.256	12130.6
8.26667	11864.6
8.27733	11588.6
8.288	11309.3
8.29867	11026.1
8.30933	10741.9
8.32	10466.9
8.33067	10196.6
8.34133	9932.16
8.352	9668.64
8.36267	9415.68
8.37333	9161.76
8.384	8918.88
8.39467	8697.6
8.40533	8475.84
8.416	8270.4
8.42667	8073.6
8.43733	7890.72
8.448	7714.08
8.45867	7552.32
8.46933	7403.04
8.48	7266.24
8.49067	7135.68
8.50133	7014.72
8.512	6896.16
8.52267	6797.76
8.53333	6707.52
8.544	6630.72
8.55467	6553.92
8.56533	6480.96
8.576	6420.48
8.58667	6357.6
8.59733	6305.28
8.608	6259.2
8.61867	6218.88
8.62933	6174.72
8.64	6140.64
8.65067	6097.92
8.66133	6060
8.672	6032.64
8.68267	6004.8
8.69333	5979.36
8.704	5964
8.71467	5940.48
8.72533	5912.64
8.736	5903.04
8.74667	5881.44
8.75733	5855.04
8.768	5830.08
8.77867	5810.88
8.78933	5792.16
8.8	5778.72
8.81067	5764.32
8.82133	5747.52
8.832	5734.56
8.84267	5712.96
8.85333	5702.4
8.864	5690.88
8.87467	5676.48
8.88533	5657.76
8.896	5652.48
8.90667	5640.48
8.91733	5628
8.928	5621.28
8.93867	5603.52
8.94933	5590.56
8.96	5574.24
8.97067	5574.72
8.98133	5556.96
8.992	5545.92
9.00267	5700.8
9.01333	5640
9.024	5562.4
9.03467	5483.2
9.04533	5393.6
9.056	5292
9.06667	5172.8
9.07733	5056.8
9.088	4915.2
9.09867	4792
9.10933	4650.4
9.12	4505.6
9.13067	4354.4
9.14133	4229.6
9.152	4084
9.16267	3962.4
9.17333	3834.4
9.184	3716.8
9.19467	3608
9.20533	3508
9.216	3395.2
9.22667	3292.8
9.23733	3196
9.248	3110.4
9.25867	3017.6
9.26933	2928.8
9.28	2866.4
9.29067	2794.4
9.30133	2734.4
9.312	2668
9.32267	2608
9.33333	2544
9.344	2496
9.35467	2445.6
9.36533	2404
9.376	2346.4
9.38667	2292.8
9.39733	2258.4
9.408	2211.2
9.41867	2170.4
9.42933	2140.8
9.44	2100
9.45067	2083.2
9.46133	2042.4
9.472	2014.4
9.48267	1993.6
9.49333	1967.2
9.504	1946.4
9.51467	1918.4
9.52533	1896
9.536	1888.8
9.54667	1879.2
9.55733	1857.6
9.568	1830.4
9.57867	1823.2
9.58933	1804
9.6	1798.4
9.61067	1797.6
9.62133	1785.6
9.632	1776
9.64267	1756
9.65333	1756
9.664	1748
9.67467	1731.2
9.68533	1726.4
9.696	1722.4
9.70667	1716.8
9.71733	1720
9.728	1709.6
9.73867	1705.6
9.74933	1708
9.76	1699.2
9.77067	1694.4
9.78133	1679.2
9.792	1672.8
9.80267	1670.4
9.81333	1649.6
9.824	1652.8
9.83467	1652
9.84533	1648.8
9.856	1651.2
9.86667	1640.8
9.87733	1636
9.888	1624.8
9.89867	1603.2
9.90933	1610.4
9.92	1593.6
9.93067	1604
9.94133	1604
9.952	1597.6
9.96267	1596
9.97333	1607.2
9.984	1598.4
9.99467	1609.6
10.0053	1615.2
10.016	1615.2
10.0267	1615.2
10.0373	1645.6
10.048	1651.2
10.0587	1661.6
10.0693	1647.2
10.08	1649.6
10.0907	1634.4
10.1013	1620.8
10.112	1616
10.1227	1604
10.1333	1597.6
10.144	1589.6
10.1547	1564
10.1653	1552
10.176	1546.4
10.1867	1524.8
10.1973	1512.8
10.208	1488
10.2187	1475.2
10.2293	1468
10.24	1456
10.2507	1456.8
10.2613	1456.8
10.272	1451.2
10.2827	1452
10.2933	1452.8
10.304	1452.8
10.3147	1454.4
10.3253	1437.6
10.336	1432.8
10.3467	1430.4
10.3573	1444.8
10.368	1432
10.3787	1435.2
10.3893	1424.8
10.4	1410.4
10.4107	1386.4
10.4213	1379.2
10.432	1364.8
10.4427	1356.8
10.4533	1344
10.464	1337.6
10.4747	1335.2
10.4853	1311.2
10.496	1326.4
10.5067	1350.4
10.5173	1400.8
10.528	1503.2
10.5387	1684
10.5493	1972.8
10.56	2367.2
10.5707	2951.2
10.5813	3730.4
10.592	4700
10.6027	5873.6
10.6133	7188
10.624	8580
10.6347	9942.4
10.6453	11200
10.656	12265.6
10.6667	13072.8
10.6773	13579.2
10.688	13769.6
10.6987	13658.4
10.7093	13331.2
10.72	12804
10.7307	12132
10.7413	11384.8
10.752	10601.6
10.7627	9868.8
10.7733	9160
10.784	8508
10.7947	7939.2
10.8053	7413.6
10.816	6970.4
10.8267	6602.4
10.8373	6276
10.848	6005.6
10.8587	5768.8
10.8693	5584
10.88	5481.6
10.8907	5402.4
10.9013	5398.4
10.912	5480
10.9227	5635.2
10.9333	5910.4
10.944	6298.4
10.9547	6777.6
10.9653	7327.2
10.976	7933.6
10.9867	8550.4
10.9973	9155.2
11.008	9731.2
11.0187	10193.6
11.0293	10536.8
11.04	10748.8
11.0507	10804
11.0613	10749.6
11.072	10552.8
11.0827	10262.4
11.0933	9899.2
11.104	9488.8
11.1147	9051.2
11.1253	8616
11.136	8160
11.1467	7729.6
11.1573	7316
11.168	6911.2
11.1787	6537.6
11.1893	6181.6
11.2	5845.6
11.2107	5529.6
11.2213	5235.2
11.232	4961.6
11.2427	4716.8
11.2533	4485.6
11.264	4277.6
11.2747	4090.4
11.2853	3928.8
11.296	3781.6
11.3067	3638.4
11.3173	3505.6
11.328	3375.2
11.3387	3258.4
11.3493	3139.2
11.36	3017.6
11.3707	2908
11.3813	2781.6
11.392	2663.2
11.4027	2556
11.4133	2456.8
11.424	2360.8
11.4347	2261.6
11.4453	2173.6
11.456	2101.6
11.4667	2035.2
11.4773	1965.6
11.488	1908.8
11.4987	1855.2
11.5093	1808.8
11.52	1755.2
11.5307	1707.2
11.5413	1663.2
11.552	1620.8
11.5627	1588.8
11.5733	1548
11.584	1500.8
11.5947	1452.8
11.6053	1419.2
11.616	1385.6
11.6267	1340.8
11.6373	1299.2
11.648	1269.6
11.6587	1222.4
11.6693	1190.4
11.68	1161.6
11.6907	1130.4
11.7013	1083.2
11.712	1063.2
11.7227	1045.6
11.7333	1011.2
11.744	996.8
11.7547	994.4
11.7653	992.8
11.776	973.6
11.7867	968
11.7973	967.2
11.808	976
11.8187	997.6
11.8293	1013.6
11.84	1060
11.8507	1126.4
11.8613	1188.8
11.872	1270.4
11.8827	1354.4
11.8933	1448.8
11.904	1560.8
11.9147	1673.6
11.9253	1788
11.936	1872.8
11.9467	1942.4
11.9573	2001.6
11.968	2052
11.9787	2069.6
11.9893	2064.8
12	2048
12.0107	2004
12.0213	1945.6
12.032	1905.6
12.0427	1813.6
12.0533	1744
12.064	1671.2
12.0747	1598.4
12.0853	1533.6
12.096	1457.6
12.1067	1398.4
12.1173	1332.8
12.128	1257.6
12.1387	1187.2
12.1493	1108.8
12.16	1053.6
12.1707	990.4
12.1813	905.6
12.192	832.8
12.2027	780.8
12.2133	703.2
12.224	635.2
12.2347	572
12.2453	518.4
12.256	475.2
12.2667	421.6
12.2773	372.8
12.288	332.8
12.2987	281.6
12.3093	229.6
12.32	194.4
12.3307	154.4
12.3413	113.6
12.352	76
12.3627	50.4
12.3733	13.6
12.384	-7.2
12.3947	-35.2
12.4053	-50.4
12.416	-78.4
12.4267	-128
12.4373	-143.2
12.448	-172.8
12.4587	-184
12.4693	-215.2
12.48	-243.2
12.4907	-260
12.5013	-293.6
12.512	-312
12.5227	-330.4
12.5333	-369.6
12.544	-375.2
12.5547	-388.8
12.5653	-404
12.576	-426.4
12.5867	-440
12.5973	-486.4
12.608	-508.8
12.6187	-529.6
12.6293	-542.4
12.64	-565.6
12.6507	-575.2
12.6613	-588
12.672	-606.4
12.6827	-619.2
12.6933	-636
12.704	-650.4
12.7147	-651.2
12.7253	-663.2
12.736	-668.8
12.7467	-677.6
12.7573	-698.4
12.768	-715.2
12.7787	-725.6
12.7893	-739.2
12.8	-736
12.8107	-748.8
12.8213	-757.6
12.832	-750.4
12.8427	-754.4
12.8533	-753.6
12.864	-740
12.8747	-743.2
12.8853	-725.6
12.896	-727.2
12.9067	-726.4
12.9173	-725.6
12.928	-722.4
12.9387	-716.8
12.9493	-722.4
12.96	-732
12.9707	-739.2
12.9813	-752.8
12.992	-759.2
13.0027	-772.8
13.0133	-791.2
13.024	-805.6
13.0347	-820
13.0453	-827.2
13.056	-862.4
13.0667	-862.4
13.0773	-884
13.088	-884.8
13.0987	-893.6
13.1093	-891.2
13.12	-908
13.1307	-915.2
13.1413	-940.8
13.152	-943.2
13.1627	-948
13.1733	-964.8
13.184	-970.4
13.1947	-980
13.2053	-1004
13.216	-1002.4
13.2267	-1008
13.2373	-1021.6
13.248	-1024.8
13.2587	-1055.2
13.2693	-1059.2
13.28	-1064
13.2907	-1076.8
13.3013	-1087.2
13.312	-1099.2
13.3227	-1117.6
13.3333	-1116
13.344	-1143.2
13.3547	-1148
13.3653	-1144.8
13.376	-1159.2
13.3867	-1176
13.3973	-1190.4
13.408	-1200.8
13.4187	-1201.6
13.4293	-1219.2
13.44	-1225.6
13.4507	-1234.4
13.4613	-1240.8
13.472	-1262.4
13.4827	-1262.4
13.4933	-1260.8
13.504	-1276
13.5147	-1276.8
13.5253	-1285.6
13.536	-1292
13.5467	-1319.2
13.5573	-1324.8
13.568	-1336
13.5787	-1336.8
13.5893	-1356.8
13.6	-1352
13.6107	-1364.8
13.6213	-1370.4
13.632	-1387.2
13.6427	-1390.4
13.6533	-1399.2
13.664	-1404
13.6747	-1412
13.6853	-1414.4
13.696	-1430.4
13.7067	-1436.8
13.7173	-1452.8
13.728	-1440
13.7387	-1445.6
13.7493	-1449.6
13.76	-1454.4
13.7707	-1469.6
13.7813	-1460.8
13.792	-1457.6
13.8027	-1449.6
13.8133	-1435.2
13.824	-1429.6
13.8347	-1414.4
13.8453	-1405.6
13.856	-1384.8
13.8667	-1372
13.8773	-1362.4
13.888	-1356.8
13.8987	-1353.6
13.9093	-1350.4
13.92	-1341.6
13.9307	-1356.8
13.9413	-1363.2
13.952	-1372.8
13.9627	-1377.6
13.9733	-1393.6
13.984	-1396.8
13.9947	-1407.2
14.0053	-1413.6
14.016	-1409.6
14.0267	-1398.4
14.0373	-1399.2
14.048	-1376
14.0587	-1332.8
14.0693	-1327.2
14.08	-1296
14.0907	-1247.2
14.1013	-1212.8
14.112	-1165.6
14.1227	-1128.8
14.1333	-1060.8
14.144	-1008.8
14.1547	-944.8
14.1653	-888.8
14.176	-839.2
14.1867	-783.2
14.1973	-732.8
14.208	-712.8
14.2187	-697.6
14.2293	-705.6
14.24	-737.6
14.2507	-783.2
14.2613	-837.6
14.272	-892
14.2827	-948.8
14.2933	-1016
14.304	-1080
14.3147	-1128.8
14.3253	-1196
14.336	-1236.8
14.3467	-1274.4
14.3573	-1315.2
14.368	-1352.8
14.3787	-1371.2
14.3893	-1400
14.4	-1414.4
14.4107	-1432.8
14.4213	-1461.6
14.432	-1479.2
14.4427	-1501.6
14.4533	-1503.2
14.464	-1525.6
14.4747	-1529.6
14.4853	-1543.2
14.496	-1548.8
14.5067	-1559.2
14.5173	-1588
14.528	-1603.2
14.5387	-1608
14.5493	-1639.2
14.56	-1652.8
14.5707	-1652
14.5813	-1671.2
14.592	-1672
14.6027	-1681.6
14.6133	-1685.6
14.624	-1696.8
14.6347	-1713.6
14.6453	-1726.4
14.656	-1723.2
14.6667	-1723.2
14.6773	-1737.6
14.688	-1740
14.6987	-1753.6
14.7093	-1765.6
14.72	-1745.6
14.7307	-1760
14.7413	-1760.8
14.752	-1779.2
14.7627	-1783.2
14.7733	-1785.6
14.784	-1786.4
14.7947	-1789.6
14.8053	-1797.6
14.816	-1792
14.8267	-1788
14.8373	-1778.4
14.848	-1772.8
14.8587	-1759.2
14.8693	-1732
14.88	-1706.4
14.8907	-1657.6
14.9013	-1584
14.912	-1524.8
14.9227	-1416
14.9333	-1270.4
14.944	-1093.6
14.9547	-887.2
14.9653	-616.8
14.976	-302.4
14.9867	75.2
14.9973	504.8
15.008	962.4
15.0187	1440
15.0293	1940
15.04	2422.4
15.0507	2892.8
15.0613	3324.8
15.072	3730.4
15.0827	4068.8
15.0933	4344.8
15.104	4548.8
15.1147	4688.8
15.1253	4792
15.136	4868
15.1467	4979.2
15.1573	5268
15.168	6068
15.1787	7874.4
15.1893	11664
15.2	18696.8
15.2107	30527.2
15.2213	48458.4
15.232	73082.4
15.2427	103894
15.2533	139515
15.264	177693
15.2747	215638
15.2853	251141
15.296	282288
15.3067	307830
15.3173	327262
15.328	340692
15.3387	348541
15.3493	351388
15.36	349946
15.3707	344922
15.3813	337014
15.392	326854
15.4027	315009
15.4133	301950
15.424	288188
15.4347	274079
15.4453	259897
15.456	246051
15.4667	232715
15.4773	220005
15.488	208061
15.4987	197006
15.5093	186750
15.52	177339
15.5307	168699
15.5413	160820
15.552	153627
15.5627	147091
15.5733	141200
15.584	135955
15.5947	131245
15.6053	127094
15.616	123422
15.6267	120172
15.6373	117254
15.648	114661
15.6587	112270
15.6693	110012
15.68	107847
15.6907	105780
15.7013	103734
15.712	101700
15.7227	99659.2
15.7333	97653.6
15.744	95680
15.7547	93784.8
15.7653	92008.8
15.776	90374.4
15.7867	88886.4
15.7973	87577.6
15.808	86386.4
15.8187	85236
15.8293	84033.6
15.84	82606.4
15.8507	80843.2
15.8613	78655.2
15.872	75975.2
15.8827	72816.8
15.8933	69231.2
15.904	65299.2
15.9147	61134.4
15.9253	56854.4
15.936	52607.2
15.9467	48477.6
15.9573	44552.8
15.968	40885.6
15.9787	37540
15.9893	34484
16	31709.6
16.0107	29189.6
16.0213	26902.4
16.032	24780
16.0427	22759.2
16.0533	20866.4
16.064	19088
16.0747	17389.6
16.0853	15777.6
16.096	14273.6
16.1067	12891.2
16.1173	11613.6
16.128	10455.2
16.1387	9411.2
16.1493	8480
16.16	7670.4
16.1707	6939.2
16.1813	6293.6
16.192	5712.8
16.2027	5191.2
16.2133	4728
16.224	4304
16.2347	3914.4
16.2453	3534.4
16.256	3175.2
16.2667	2843.2
16.2773	2532.8
16.288	2220
16.2987	1921.6
16.3093	1639.2
16.32	1381.6
16.3307	1131.2
16.3413	901.6
16.352	675.2
16.3627	476.8
16.3733	285.6
16.384	99.2
16.3947	-72
16.4053	-238.4
16.416	-375.2
16.4267	-522.4
16.4373	-654.4
16.448	-764
16.4587	-883.2
16.4693	-991.2
16.48	-1072.8
16.4907	-1149.6
16.5013	-1225.6
16.512	-1312.8
16.5227	-1384
16.5333	-1445.6
16.544	-1526.4
16.5547	-1613.6
16.5653	-1683.2
16.576	-1776
16.5867	-1864.8
16.5973	-1945.6
16.608	-2047.2
16.6187	-2145.6
16.6293	-2228.8
16.64	-2308.8
16.6507	-2380
16.6613	-2460.8
16.672	-2532
16.6827	-2586.4
16.6933	-2636
16.704	-2686.4
16.7147	-2749.6
16.7253	-2791.2
16.736	-2818.4
16.7467	-2868
16.7573	-2896.8
16.768	-2912.8
16.7787	-2952
16.7893	-2995.2
16.8	-3033.6
16.8107	-3066.4
16.8213	-3100.8
16.832	-3141.6
16.8427	-3164.8
16.8533	-3207.2
16.864	-3247.2
16.8747	-3262.4
16.8853	-3292.8
16.896	-3310.4
16.9067	-3345.6
16.9173	-3349.6
16.928	-3381.6
16.9387	-3404.8
16.9493	-3433.6
16.96	-3442.4
16.9707	-3460.8
16.9813	-3472.8
16.992	-3490.4
17.0027	-3511.2
17.0133	-3539.2
17.024	-3532
17.0347	-3544
17.0453	-3565.6
17.056	-3582.4
17.0667	-3604.8
17.0773	-3608
17.088	-3621.6
17.0987	-3643.2
17.1093	-3657.6
17.12	-3670.4
17.1307	-3679.2
17.1413	-3700
17.152	-3716.8
17.1627	-3732
17.1733	-3731.2
17.184	-3755.2
17.1947	-3789.6
17.2053	-3784
17.216	-3792.8
17.2267	-3821.6
17.2373	-3837.6
17.248	-3836
17.2587	-3855.2
17.2693	-3872
17.28	-3876
17.2907	-3885.6
17.3013	-3897.6
17.312	-3901.6
17.3227	-3922.4
17.3333	-3928.8
17.344	-3938.4
17.3547	-3955.2
17.3653	-3949.6
17.376	-3960
17.3867	-3982.4
17.3973	-3990.4
17.408	-3992
17.4187	-4001.6
17.4293	-4008.8
17.44	-4017.6
17.4507	-4022.4
17.4613	-4033.6
17.472	-4036.8
17.4827	-4048
17.4933	-4073.6
17.504	-4084.8
17.5147	-4083.2
17.5253	-4096
17.536	-4090.4
17.5467	-4094.4
17.5573	-4109.6
17.568	-4110.4
17.5787	-4114.4
17.5893	-4116.8
17.6	-4111.2
17.6107	-4104.8
17.6213	-4088
17.632	-4080
17.6427	-4059.2
17.6533	-4048
17.664	-4024
17.6747	-4023.2
17.6853	-4010.4
17.696	-4011.2
17.7067	-4023.2
17.7173	-4048.8
17.728	-4060
17.7387	-4077.6
17.7493	-4105.6
17.76	-4128.8
17.7707	-4160
17.7813	-4172.8
17.792	-4202.4
17.8027	-4228.8
17.8133	-4245.6
17.824	-4251.2
17.8347	-4272.8
17.8453	-4289.6
17.856	-4312
17.8667	-4321.6
17.8773	-4336
17.888	-4348.8
17.8987	-4359.2
17.9093	-4367.2
17.92	-4379.2
17.9307	-4397.6
17.9413	-4419.2
17.952	-4425.6
17.9627	-4438.4
17.9733	-4447.2
17.984	-4461.6
17.9947	-4467.2
18.0053	-4470.4
18.016	-4489.6
18.0267	-4501.6
18.0373	-4518.4
18.048	-4528.8
18.0587	-4538.4
18.0693	-4542.4
18.08	-4552.8
18.0907	-4559.2
18.1013	-4572.8
18.112	-4590.4
18.1227	-4603.2
18.1333	-4611.2
18.144	-4626.4
18.1547	-4622.4
18.1653	-4621.6
18.176	-4633.6
18.1867	-4652
18.1973	-4660.8
18.208	-4662.4
18.2187	-4671.2
18.2293	-4684
18.24	-4704
18.2507	-4701.6
18.2613	-4720.8
18.272	-4732.8
18.2827	-4752
18.2933	-4758.4
18.304	-4757.6
18.3147	-4767.2
18.3253	-4784.8
18.336	-4796
18.3467	-4804.8
18.3573	-4816.8
18.368	-4827.2
18.3787	-4836
18.3893	-4839.2
18.4	-4838.4
18.4107	-4843.2
18.4213	-4845.6
18.432	-4877.6
18.4427	-4888
18.4533	-4890.4
18.464	-4911.2
18.4747	-4916
18.4853	-4904
18.496	-4918.4
18.5067	-4940.8
18.5173	-4944
18.528	-4948
18.5387	-4958.4
18.5493	-4973.6
18.56	-4969.6
18.5707	-4986.4
18.5813	-4986.4
18.592	-5002.4
18.6027	-5015.2
18.6133	-5030.4
18.624	-5030.4
18.6347	-5039.2
18.6453	-5050.4
18.656	-5063.2
18.6667	-5062.4
18.6773	-5074.4
18.688	-5076
18.6987	-5088.8
18.7093	-5092.8
18.72	-5100
18.7307	-5087.2
18.7413	-5087.2
18.752	-5104.8
18.7627	-5124.8
18.7733	-5139.2
18.784	-5139.2
18.7947	-5135.2
18.8053	-5152
18.816	-5152
18.8267	-5160.8
18.8373	-5158.4
18.848	-5174.4
18.8587	-5176.8
18.8693	-5180.8
18.88	-5188
18.8907	-5188.8
18.9013	-5205.6
18.912	-5216.8
18.9227	-5223.2
18.9333	-5223.2
18.944	-5227.2
18.9547	-5233.6
18.9653	-5246.4
18.976	-5259.2
18.9867	-5271.2
18.9973	-5270.4
19.008	-5280.8
19.0187	-5624
19.0293	-5626
19.04	-5646
19.0507	-5638
19.0613	-5651
19.072	-5664
19.0827	-5695
19.0933	-5703
19.104	-5714
19.1147	-5725
19.1253	-5737
19.136	-5735
19.1467	-5740
19.1573	-5747
19.168	-5755
19.1787	-5769
19.1893	-5781
19.2	-5782
19.2107	-5802
19.2213	-5812
19.232	-5836
19.2427	-5840
19.2533	-5840
19.264	-5845
19.2747	-5851
19.2853	-5869
19.296	-5881
19.3067	-5902
19.3173	-5898
19.328	-5901
19.3387	-5908
19.3493	-5926
19.36	-5955
19.3707	-5958
19.3813	-5955
19.392	-5965
19.4027	-5984
19.4133	-6000
19.424	-6008
19.4347	-6029
19.4453	-6038
19.456	-6026
19.4667	-6024
19.4773	-6035
19.488	-6066
19.4987	-6068
19.5093	-6088
19.52	-6096
19.5307	-6095
19.5413	-6107
19.552	-6107
19.5627	-6118
19.5733	-6135
19.584	-6134
19.5947	-6129
19.6053	-6173
19.616	-6185
19.6267	-6196
19.6373	-6204
19.648	-6207
19.6587	-6223
19.6693	-6238
19.68	-6258
19.6907	-6260
19.7013	-6274
19.712	-6285
19.7227	-6279
19.7333	-6274
19.744	-6285
19.7547	-6312
19.7653	-6319
19.776	-6331
19.7867	-6332
19.7973	-6346
19.808	-6352
19.8187	-6357
19.8293	-6389
19.84	-6399
19.8507	-6409
19.8613	-6401
19.872	-6416
19.8827	-6431
19.8933	-6439
19.904	-6443
19.9147	-6460
19.9253	-6480
19.936	-6483
19.9467	-6477
19.9573	-6498
19.968	-6502
19.9787	-6510
19.9893	-6520
20	-6527
20.0107	-6540
20.0213	-6550
20.032	-6540
20.0427	-6564
20.0533	-6584
20.064	-6578
20.0747	-6584
20.0853	-6611
20.096	-6616
20.1067	-6626
20.1173	-6644
20.128	-6652
20.1387	-6662
20.1493	-6653
20.16	-6672
20.1707	-6688
20.1813	-6692
20.192	-6703
20.2027	-6721
20.2133	-6726
20.224	-6715
20.2347	-6734
20.2453	-6739
20.256	-6747
20.2667	-6768
20.2773	-6767
20.288	-6765
20.2987	-6786
20.3093	-6806
20.32	-6805
20.3307	-6817
20.3413	-6833
20.352	-6833
20.3627	-6843
20.3733	-6849
20.384	-6869
20.3947	-6878
20.4053	-6885
20.416	-6886
20.4267	-6918
20.4373	-6917
20.448	-6925
20.4587	-6942
20.4693	-6958
20.48	-6951
20.4907	-6970
20.5013	-6989
20.512	-6982
20.5227	-6992
20.5333	-7004
20.544	-7011
20.5547	-7026
20.5653	-7027
20.576	-7026
20.5867	-7042
20.5973	-7050
20.608	-7065
20.6187	-7084
20.6293	-7095
20.64	-7093
20.6507	-7102
20.6613	-7130
20.672	-7136
20.6827	-7141
20.6933	-7154
20.704	-7150
20.7147	-7170
20.7253	-7176
20.736	-7178
20.7467	-7201
20.7573	-7198
20.768	-7218
20.7787	-7217
20.7893	-7242
20.8	-7247
20.8107	-7270
20.8213	-7262
20.832	-7290
20.8427	-7300
20.8533	-7304
20.864	-7311
20.8747	-7328
20.8853	-7343
20.896	-7334
20.9067	-7357
20.9173	-7355
20.928	-7375
20.9387	-7387
20.9493	-7385
20.96	-7410
20.9707	-7434
20.9813	-7421
20.992	-7433
21.0027	-7454
21.0133	-7446
21.024	-7464
21.0347	-7476
21.0453	-7508
21.056	-7507
21.0667	-7526
21.0773	-7529
21.088	-7527
21.0987	-7531
21.1093	-7530
21.12	-7541
21.1307	-7546
21.1413	-7579
21.152	-7578
21.1627	-7585
21.1733	-7595
21.184	-7609
21.1947	-7614
21.2053	-7624
21.216	-7637
21.2267	-7641
21.2373	-7662
21.248	-7667
21.2587	-7688
21.2693	-7686
21.28	-7694
21.2907	-7705
21.3013	-7706
[truncated: 2,223 more rows]

## Sheet: Fig.4c SVBP_VASH2
HPLC raw data of reaction mixture produced by SVBP1-66/VASH21-355
repeat 1			repeat 2			repeat 3
R.Time (min)	Intensity		R.Time (min)	Intensity		R.Time (min)	Intensity
0	0		0	0		0	0
0.01067	0		0.01067	0		0.01067	0
0.02133	0		0.02133	0		0.02133	0
0.032	0		0.032	0		0.032	0
0.04267	0		0.04267	0		0.04267	0
0.05333	0		0.05333	0		0.05333	0
0.064	0		0.064	0		0.064	0
0.07467	0		0.07467	0		0.07467	0
0.08533	0		0.08533	0		0.08533	0
0.096	0		0.096	0		0.096	0
0.10667	29.38		0.10667	0		0.10667	9.8
0.11733	41.81		0.11733	49		0.11733	25.2
0.128	53.11		0.128	92.12		0.128	67.2
0.13867	87.01		0.13867	154.84		0.13867	68.6
0.14933	138.99		0.14933	180.32		0.14933	107.8
0.16	167.24		0.16	199.92		0.16	152.6
0.17067	219.22		0.17067	280.28		0.17067	231
0.18133	266.68		0.18133	372.4		0.18133	275.8
0.192	322.05		0.192	435.12		0.192	355.6
0.20267	377.42		0.20267	529.2		0.20267	413
0.21333	423.75		0.21333	603.68		0.21333	488.6
0.224	468.95		0.224	691.88		0.224	540.4
0.23467	513.02		0.23467	780.08		0.23467	589.4
0.24533	546.92		0.24533	815.36		0.24533	641.2
0.256	609.07		0.256	936.88		0.256	688.8
0.26667	650.88		0.26667	1003.52		0.26667	733.6
0.27733	696.08		0.27733	1097.6		0.27733	800.8
0.288	748.06		0.288	1170.12		0.288	862.4
0.29867	781.96		0.29867	1219.12		0.29867	900.2
0.30933	826.03		0.30933	1311.24		0.30933	966
0.32	888.18		0.32	1393.56		0.32	1044.4
0.33067	919.82		0.33067	1466.08		0.33067	1086.4
0.34133	959.37		0.34133	1542.52		0.34133	1138.2
0.352	1024.91		0.352	1648.36		0.352	1178.8
0.36267	1084.8		0.36267	1701.28		0.36267	1225
0.37333	1117.57		0.37333	1771.84		0.37333	1296.4
0.384	1168.42		0.384	1856.12		0.384	1352.4
0.39467	1205.71		0.39467	1930.6		0.39467	1408.4
0.40533	1256.56		0.40533	2018.8		0.40533	1446.2
0.416	1291.59		0.416	2093.28		0.416	1496.6
0.42667	1346.96		0.42667	2165.8		0.42667	1554
0.43733	1410.24		0.43733	2234.4		0.43733	1597.4
0.448	1452.05		0.448	2304.96		0.448	1638
0.45867	1475.78		0.45867	2375.52		0.45867	1684.2
0.46933	1504.03		0.46933	2430.4		0.46933	1741.6
0.48	1536.8		0.48	2489.2		0.48	1804.6
0.49067	1586.52		0.49067	2563.68		0.49067	1863.4
0.50133	1621.55		0.50133	2653.84		0.50133	1916.6
0.512	1664.49		0.512	2732.24		0.512	1944.6
0.52267	1725.51		0.52267	2798.88		0.52267	1978.2
0.53333	1767.32		0.53333	2851.8		0.53333	2055.2
0.544	1808		0.544	2898.84		0.544	2093
0.55467	1844.16		0.55467	2975.28		0.55467	2123.8
0.56533	1883.71		0.56533	3036.04		0.56533	2189.6
0.576	1926.65		0.576	3108.56		0.576	2228.8
0.58667	1941.34		0.58667	3139.92		0.58667	2290.4
0.59733	1987.67		0.59733	3216.36		0.59733	2318.4
0.608	2030.61		0.608	3341.8		0.608	2367.4
0.61867	2065.64		0.61867	3388.84		0.61867	2420.6
0.62933	2111.97		0.62933	3437.84		0.62933	2448.6
0.64	2144.74		0.64	3504.48		0.64	2493.4
0.65067	2180.9		0.65067	3555.44		0.65067	2532.6
0.66133	2223.84		0.66133	3610.32		0.66133	2559.2
0.672	2241.92		0.672	3680.88		0.672	2606.8
0.68267	2274.69		0.68267	3727.92		0.68267	2639
0.69333	2319.89		0.69333	3780.84		0.69333	2692.2
0.704	2366.22		0.704	3849.44		0.704	2744
0.71467	2395.6		0.71467	3898.44		0.71467	2802.8
0.72533	2436.28		0.72533	3992.52		0.72533	2823.8
0.736	2461.14		0.736	4072.88		0.736	2842
0.74667	2497.3		0.74667	4096.4		0.74667	2865.8
0.75733	2518.77		0.75733	4117.96		0.75733	2910.6
0.768	2550.41		0.768	4188.52		0.768	2958.2
0.77867	2603.52		0.77867	4217.92		0.77867	3010
0.78933	2619.34		0.78933	4266.92		0.78933	3032.4
0.8	2652.11		0.8	4329.64		0.8	3071.6
0.81067	2673.58		0.81067	4404.12		0.81067	3089.8
0.82133	2704.09		0.82133	4441.36		0.82133	3147.2
0.832	2723.3		0.832	4494.28		0.832	3190.6
0.84267	2774.15		0.84267	4547.2		0.84267	3222.8
0.85333	2814.83		0.85333	4629.52		0.85333	3257.8
0.864	2852.12		0.864	4658.92		0.864	3302.6
0.87467	2878.11		0.87467	4731.44		0.87467	3330.6
0.88533	2899.58		0.88533	4772.6		0.88533	3364.2
0.896	2931.22		0.896	4841.2		0.896	3393.6
0.90667	2971.9		0.90667	4884.32		0.90667	3430
0.91733	3030.66		0.91733	4927.44		0.91733	3484.6
0.928	3047.61		0.928	4956.84		0.928	3509.8
0.93867	3080.38		0.93867	5031.32		0.93867	3539.2
0.94933	3092.81		0.94933	5074.44		0.94933	3572.8
0.96	3125.58		0.96	5105.8		0.96	3593.8
0.97067	3177.56		0.97067	5188.12		0.97067	3626
0.98133	3209.2		0.98133	5217.52		0.98133	3665.2
0.992	3231.8		0.992	5233.2		0.992	3693.2
1.00267	3253.27		1.00267	5303.76		1.00267	3731
1.01333	3289.43		1.01333	5313.56		1.01333	3756.2
1.024	3316.55		1.024	5378.24		1.024	3810.8
1.03467	3336.89		1.03467	5429.2		1.03467	3854.2
1.04533	3354.97		1.04533	5497.8		1.04533	3854.2
1.056	3388.87		1.056	5542.88		1.056	3883.6
1.06667	3410.34		1.06667	5580.12		1.06667	3901.8
1.07733	3430.68		1.07733	5619.32		1.07733	3941
1.088	3464.58		1.088	5658.52		1.088	3995.6
1.09867	3500.74		1.09867	5711.44		1.09867	4020.8
1.10933	3510.91		1.10933	5776.12		1.10933	4040.4
1.12	3558.37		1.12	5793.76		1.12	4075.4
1.13067	3568.54		1.13067	5817.28		1.13067	4100.6
1.14133	3602.44		1.14133	5883.92		1.14133	4117.4
1.152	3608.09		1.152	5921.16		1.152	4162.2
1.16267	3663.46		1.16267	5979.96		1.16267	4184.6
1.17333	3688.32		1.17333	6015.24		1.17333	4198.6
1.184	3718.83		1.184	6058.36		1.184	4229.4
1.19467	3738.04		1.19467	6062.28		1.19467	4257.4
1.20533	3762.9		1.20533	6126.96		1.20533	4275.6
1.216	3799.06		1.216	6166.16		1.216	4323.2
1.22667	3823.92		1.22667	6189.68		1.22667	4333
1.23733	3848.78		1.23733	6221.04		1.23733	4335.8
1.248	3855.56		1.248	6266.12		1.248	4373.6
1.25867	3875.9		1.25867	6332.76		1.25867	4401.6
1.26933	3908.67		1.26933	6375.88		1.26933	4435.2
1.28	3923.36		1.28	6405.28		1.28	4464.6
1.29067	3967.43		1.29067	6432.72		1.29067	4501
1.30133	3974.21		1.30133	6477.8		1.30133	4506.6
1.312	3999.07		1.312	6507.2		1.312	4516.4
1.32267	4005.85		1.32267	6540.52		1.32267	4571
1.33333	4045.4		1.33333	6569.92		1.33333	4593.4
1.344	4061.22		1.344	6616.96		1.344	4606
1.35467	4090.6		1.35467	6624.8		1.35467	4629.8
1.36533	4103.03		1.36533	6650.28		1.36533	4636.8
1.376	4116.59		1.376	6699.28		1.376	4673.2
1.38667	4143.71		1.38667	6750.24		1.38667	4691.4
1.39733	4169.7		1.39733	6795.32		1.39733	4699.8
1.408	4168.57		1.408	6801.2		1.408	4743.2
1.41867	4205.86		1.41867	6830.6		1.41867	4789.4
1.42933	4228.46		1.42933	6899.2		1.42933	4775.4
1.44	4254.45		1.44	6944.28		1.44	4804.8
1.45067	4265.75		1.45067	7018.76		1.45067	4820.2
1.46133	4288.35		1.46133	6999.16		1.46133	4860.8
1.472	4318.86		1.472	7038.36		1.472	4859.4
1.48267	4348.24		1.48267	7044.24		1.48267	4901.4
1.49333	4369.71		1.49333	7077.56		1.49333	4886
1.504	4371.97		1.504	7114.8		1.504	4923.8
1.51467	4391.18		1.51467	7142.24		1.51467	4926.6
1.52533	4421.69		1.52533	7171.64		1.52533	4975.6
1.536	4435.25		1.536	7197.12		1.536	5002.2
1.54667	4453.33		1.54667	7240.24		1.54667	5024.6
1.55733	4468.02		1.55733	7246.12		1.55733	5042.8
1.568	4480.45		1.568	7244.16		1.568	5052.6
1.57867	4497.4		1.57867	7291.2		1.57867	5061
1.58933	4529.04		1.58933	7332.36		1.58933	5077.8
1.6	4536.95		1.6	7361.76		1.6	5083.4
1.61067	4539.21		1.61067	7377.44		1.61067	5135.2
1.62133	4559.55		1.62133	7426.44		1.62133	5156.2
1.632	4584.41		1.632	7438.2		1.632	5153.4
1.64267	4595.71		1.64267	7483.28		1.64267	5182.8
1.65333	4611.53		1.65333	7512.68		1.65333	5189.8
1.664	4614.92		1.664	7583.24		1.664	5201
1.67467	4651.08		1.67467	7553.84		1.67467	5238.8
1.68533	4664.64		1.68533	7571.48		1.68533	5261.2
1.696	4673.68		1.696	7618.52		1.696	5269.6
1.70667	4683.85		1.70667	7647.92		1.70667	5259.8
1.71733	4682.72		1.71733	7651.84		1.71733	5248.6
1.728	4700.8		1.728	7689.08		1.728	5290.6
1.73867	4723.4		1.73867	7718.48		1.73867	5314.4
1.74933	4744.87		1.74933	7732.2		1.74933	5352.2
1.76	4765.21		1.76	7789.04		1.76	5364.8
1.77067	4794.59		1.77067	7792.96		1.77067	5381.6
1.78133	4804.76		1.78133	7789.04		1.78133	5409.6
1.792	4813.8		1.792	7845.88		1.792	5433.4
1.80267	4822.84		1.80267	7865.48		1.80267	5437.6
1.81333	4854.48		1.81333	7896.84		1.81333	5453
1.824	4874.82		1.824	7918.4		1.824	5469.8
1.83467	4879.34		1.83467	7908.6		1.83467	5478.2
1.84533	4906.46		1.84533	7941.92		1.84533	5492.2
1.856	4915.5		1.856	7949.76		1.856	5488
1.86667	4930.19		1.86667	7975.24		1.86667	5493.6
1.87733	4936.97		1.87733	7981.12		1.87733	5556.6
1.888	4950.53		1.888	8020.32		1.888	5559.4
1.89867	4968.61		1.89867	8055.6		1.89867	5551
1.90933	4994.6		1.90933	8073.24		1.90933	5598.6
1.92	4994.6		1.92	8085		1.92	5614
1.93067	5002.51		1.93067	8128.12		1.93067	5622.4
1.94133	5016.07		1.94133	8151.64		1.94133	5653.2
1.952	5005.9		1.952	8145.76		1.952	5664.4
1.96267	5044.32		1.96267	8181.04		1.96267	5664.4
1.97333	5056.75		1.97333	8194.76		1.97333	5678.4
1.984	5056.75		1.984	8222.2		1.984	5678.4
1.99467	5074.83		1.99467	8233.96		1.99467	5692.4
2.00533	5098.56		2.00533	8275.12		2.00533	5735.8
2.016	5095.17		2.016	8292.76		2.016	5758.2
2.02667	5108.73		2.02667	8279.04		2.02667	5762.4
2.03733	5129.07		2.03733	8296.68		2.03733	5776.4
2.048	5127.94		2.048	8322.16		2.048	5789
2.05867	5150.54		2.05867	8343.72		2.05867	5821.2
2.06933	5172.01		2.06933	8363.32		2.06933	5817
2.08	5182.18		2.08	8414.28		2.08	5833.8
2.09067	5192.35		2.09067	8426.04		2.09067	5861.8
2.10133	5202.52		2.10133	8429.96		2.10133	5888.4
2.112	5218.34		2.112	8416.24		2.112	5901
2.12267	5225.12		2.12267	8455.44		2.12267	5906.6
2.13333	5237.55		2.13333	8496.6		2.13333	5926.2
2.144	5245.46		2.144	8488.76		2.144	5926.2
2.15467	5247.72		2.15467	8506.4		2.15467	5968.2
2.16533	5265.8		2.16533	8533.84		2.16533	5975.2
2.176	5281.62		2.176	8543.64		2.176	6006
2.18667	5286.14		2.18667	8559.32		2.18667	6020
2.19733	5298.57		2.19733	8594.6		2.19733	6017.2
2.208	5303.09		2.208	8614.2		2.208	6028.4
2.21867	5331.34		2.21867	8657.32		2.21867	6039.6
2.22933	5351.68		2.22933	8655.36		2.22933	6042.4
2.24	5359.59		2.24	8641.64		2.24	6064.8
2.25067	5349.42		2.25067	8692.6		2.25067	6099.8
2.26133	5379.93		2.26133	8690.64		2.26133	6106.8
2.272	5394.62		2.272	8714.16		2.272	6115.2
2.28267	5409.31		2.28267	8710.24		2.28267	6130.6
2.29333	5418.35		2.29333	8729.84		2.29333	6175.4
2.304	5414.96		2.304	8753.36		2.304	6182.4
2.31467	5424		2.31467	8778.84		2.31467	6189.4
2.32533	5440.95		2.32533	8818.04		2.32533	6195
2.336	5465.81		2.336	8821.96		2.336	6238.4
2.34667	5487.28		2.34667	8837.64		2.34667	6239.8
2.35733	5494.06		2.35733	8863.12		2.35733	6252.4
2.368	5497.45		2.368	8872.92		2.368	6281.8
2.37867	5495.19		2.37867	8898.4		2.37867	6290.2
2.38933	5504.23		2.38933	8923.88		2.38933	6290.2
2.4	5534.74		2.4	8953.28		2.4	6315.4
2.41067	5557.34		2.41067	8980.72		2.41067	6323.8
2.42133	5550.56		2.42133	8957.2		2.42133	6344.8
2.432	5551.69		2.432	8963.08		2.432	6374.2
2.44267	5566.38		2.44267	8972.88		2.44267	6368.6
2.45333	5573.16		2.45333	9043.44		2.45333	6403.6
2.464	5577.68		2.464	9076.76		2.464	6391
2.47467	5584.46		2.47467	9098.32		2.47467	6398
2.48533	5602.54		2.48533	9063.04		2.48533	6419
2.496	5627.4		2.496	9068.92		2.496	6447
2.50667	5612.71		2.50667	9112.04		2.50667	6454
2.51733	5624.01		2.51733	9114		2.51733	6466.6
2.528	5638.7		2.528	9151.24		2.528	6477.8
2.53867	5662.43		2.53867	9157.12		2.53867	6484.8
2.54933	5669.21		2.54933	9174.76		2.54933	6514.2
2.56	5673.73		2.56	9192.4		2.56	6519.8
2.57067	5663.56		2.57067	9229.64		2.57067	6508.6
2.58133	5582.2		2.58133	9217.88		2.58133	6396.6
2.592	5329.08		2.592	9157.12		2.592	6073.2
2.60267	4847.7		2.60267	8867.04		2.60267	5349.4
2.61333	4090.6		2.61333	8184.96		2.61333	4137
2.624	3013.71		2.624	6924.68		2.624	2381.4
2.63467	1645.28		2.63467	4950.96		2.63467	231
2.64533	6.78		2.64533	2279.48		2.64533	-2276.4
2.656	-1815.91		2.656	-958.44		2.656	-5007.8
2.66667	-3791.15		2.66667	-4560.92		2.66667	-7858.2
2.67733	-5916.68		2.67733	-8435.84		2.67733	-10831.8
2.688	-8112.27		2.688	-12408.8		2.688	-13808.2
2.69867	-10373.4		2.69867	-16511		2.69867	-16791.6
2.70933	-12665		2.70933	-20611.4		2.70933	-19752.6
2.72	-15029		2.72	-24719.5		2.72	-22633.8
2.73067	-17464.1		2.73067	-28802.2		2.73067	-25505.2
2.74133	-20060.9		2.74133	-32783		2.74133	-28735
2.752	-22875.7		2.752	-36857.8		2.752	-32534.6
2.76267	-25799		2.76267	-41573.6		2.76267	-36709.4
2.77333	-28613.9		2.77333	-47089		2.77333	-40695.2
2.784	-31169.9		2.784	-52922		2.784	-44027.2
2.79467	-33385.8		2.79467	-58386.4		2.79467	-46576.6
2.80533	-35289.9		2.80533	-62843.5		2.80533	-48396.6
2.816	-36969.1		2.816	-66251.9		2.816	-49719.6
2.82667	-38446		2.82667	-68613.7		2.82667	-50757
2.83733	-39670.9		2.83733	-70119		2.83733	-51651.6
2.848	-40630.3		2.848	-70752.1		2.848	-52463.6
2.85867	-41371.6		2.85867	-70046.5		2.85867	-53089.4
2.86933	-41908.3		2.86933	-66465.6		2.86933	-53232.2
2.88	-42309.5		2.88	-59437		2.88	-52140.2
2.89067	-42446.2		2.89067	-50913		2.89067	-49329
2.90133	-41845		2.90133	-42824		2.90133	-45399.2
2.912	-40243.8		2.912	-36007.2		2.912	-41195
2.92267	-38005.3		2.92267	-30254.6		2.92267	-36964.2
2.93333	-35341.9		2.93333	-24780.3		2.93333	-32408.6
2.944	-32257		2.944	-18878.7		2.944	-26859
2.95467	-28676		2.95467	-12334.3		2.95467	-20364.4
2.96533	-24619.3		2.96533	-5305.72		2.96533	-13455.4
2.976	-20086.9		2.976	1803.2		2.976	-6718.6
2.98667	-14958.9		2.98667	8802.36		2.98667	-442.4
2.99733	-8893.1		2.99733	15493.8		2.99733	5174.4
3.008	-1824.95		3.008	21940.2		3.008	10249.4
3.01867	5179.92		3.01867	28098.6		3.01867	14882
3.02933	11307.9		3.02933	34072.6		3.02933	19240.2
3.04	16833.6		3.04	39921.3		3.04	23571.8
3.05067	22119.7		3.05067	45611.2		3.05067	28135.8
3.06133	27398		3.06133	51479.4		3.06133	33063.8
3.072	32834.4		3.072	57733.8		3.072	38627.4
3.08267	38579.3		3.08267	64783.9		3.08267	45115
3.09333	44867.8		3.09333	72917.9		3.09333	52872.4
3.104	52009.4		3.104	82549.3		3.104	62468
3.11467	60621.1		3.11467	93970.2		3.11467	74659.2
3.12533	71394.5		3.12533	106985		3.12533	90342
3.136	85191.8		3.136	120626		3.136	109406
3.14667	102657		3.14667	132927		3.14667	129620
3.15733	123700		3.15733	141126		3.15733	146808
3.168	146794		3.168	142755		3.168	156538
3.17867	169248		3.17867	136696		3.17867	156601
3.18933	188256		3.18933	123880		3.18933	147827
3.2	201574		3.2	107869		3.2	134040
3.21067	208570		3.21067	92790.3		3.21067	120453
3.22133	209842		3.22133	81002.9		3.22133	110464
3.232	205654		3.232	72810.1		3.232	104332
3.24267	195840		3.24267	67355.4		3.24267	100678
3.25333	180725		3.25333	63566.7		3.25333	97885.2
3.264	161815		3.264	60499.3		3.264	94677.8
3.27467	141274		3.27467	57586.8		3.27467	90315.4
3.28533	120960		3.28533	54533.1		3.28533	84873.6
3.296	101632		3.296	51142.3		3.296	78985.2
3.30667	83319.4		3.30667	47665.2		3.30667	73514
3.31733	66040.6		3.31733	44466.5		3.31733	68947.2
3.328	49908.7		3.328	41944		3.328	65529.8
3.33867	35250.3		3.33867	40434.8		3.33867	63019.6
3.34933	22753.7		3.34933	40033		3.34933	61174.4
3.36	12983.7		3.36	40719		3.36	59715.6
3.37067	6060.19		3.37067	42463.4		3.37067	58440.2
3.38133	1702.91		3.38133	45134.9		3.38133	57233.4
3.392	-488.16		3.392	48623.7		3.392	56082.6
3.40267	-962.76		3.40267	52775		3.40267	55176.8
3.41333	-50.85		3.41333	57559.3		3.41333	54688.2
3.424	2026.09		3.424	62843.5		3.424	54832.4
3.43467	5085		3.43467	68721.5		3.43467	55858.6
3.44533	8991.41		3.44533	75224.8		3.44533	57968.4
3.456	13609.7		3.456	82276.9		3.456	61156.2
3.46667	18781.7		3.46667	89962		3.46667	65380
3.47733	24376.4		3.47733	98294		3.47733	70617.4
3.488	30341.6		3.488	107173		3.488	76738.2
3.49867	36584.9		3.49867	116591		3.49867	83581.4
3.50933	43054.1		3.50933	126459		3.50933	91121.8
3.52	49691.7		3.52	136863		3.52	99176
3.53067	56550.8		3.53067	147692		3.53067	107738
3.54133	63581.7		3.54133	158989		3.54133	116809
3.552	70797.9		3.552	170714		3.552	126288
3.56267	78225.4		3.56267	182848		3.56267	136199
3.57333	85855.1		3.57333	195524		3.57333	146649
3.584	93684.9		3.584	208783		3.584	157643
3.59467	101769		3.59467	222593		3.59467	169294
3.60533	110169		3.60533	237038		3.60533	181691
3.616	118858		3.616	252279		3.616	195097
3.62667	127922		3.62667	268426		3.62667	209713
3.63733	137435		3.63733	285531		3.63733	225838
3.648	147415		3.648	303786		3.648	243963
3.65867	157971		3.65867	323294		3.65867	264558
3.66933	169353		3.66933	343984		3.66933	287805
3.68	181687		3.68	365613		3.68	312855
3.69067	194829		3.69067	387735		3.69067	336732
3.70133	208132		3.70133	409193		3.70133	355102
3.712	220308		3.712	428538		3.712	365224
3.72267	230509		3.72267	444283		3.72267	366857
3.73333	238822		3.73333	455259		3.73333	362013
3.744	246534		3.744	461486		3.744	353703
3.75467	255095		3.75467	463791		3.75467	344827
3.76533	265331		3.76533	463809		3.76533	337467
3.776	276584		3.776	463101		3.776	332776
3.78667	287188		3.78667	462928		3.78667	331202
3.79733	295620		3.79733	464087		3.79733	332448
3.808	301091		3.808	466960		3.808	336112
3.81867	303949		3.81867	471609		3.81867	341635
3.82933	305085		3.82933	477840		3.82933	348536
3.84	305386		3.84	485570		3.84	356481
3.85067	305716		3.85067	494528		3.85067	365196
3.86133	306563		3.86133	504537		3.86133	374667
3.872	308108		3.872	515309		3.872	384863
3.88267	310429		3.88267	526872		3.88267	395660
3.89333	313496		3.89333	539059		3.89333	406878
3.904	317220		3.904	551816		3.904	418382
3.91467	321587		3.91467	565113		3.91467	429989
3.92533	326482		3.92533	578921		3.92533	441339
3.936	331880		3.936	593141		3.936	452406
3.94667	337668		3.94667	607708		3.94667	463277
3.95733	343884		3.95733	622857		3.95733	473981
3.968	350502		3.968	638358		3.968	484707
3.97867	357455		3.97867	654221		3.97867	495690
3.98933	364660		3.98933	670432		3.98933	506986
4	372248		4	686927		4	518610
4.01067	380155		4.01067	703671		4.01067	530638
4.02133	388312		4.02133	720678		4.02133	542921
4.032	396766		4.032	737960		4.032	555367
4.04267	405534		4.04267	755368		4.04267	567980
4.05333	414587		4.05333	772979		4.05333	580640
4.064	423838		4.064	790793		4.064	593267
4.07467	433312		4.07467	808859		4.07467	605861
4.08533	443012		4.08533	826997		4.08533	618552
4.096	452843		4.096	845307		4.096	631294
4.10667	462830		4.10667	863768		4.10667	644171
4.11733	473012		4.11733	882329		4.11733	657213
4.128	483306		4.128	900994		4.128	670482
4.13867	493822		4.13867	919677		4.13867	684120
4.14933	504455		4.14933	938350		4.14933	697995
4.16	515324		4.16	957105		4.16	712307
4.17067	526425		4.17067	976313		4.17067	727152
4.18133	537665		4.18133	995984		4.18133	742528
4.192	549225		4.192	1.01605e+06		4.192	758528
4.20267	560970		4.20267	1.03678e+06		4.20267	775170
4.21333	573059		4.21333	1.05841e+06		4.21333	792506
4.224	585400		4.224	1.08071e+06		4.224	810683
4.23467	598216		4.23467	1.10355e+06		4.23467	829636
4.24533	611492		4.24533	1.12726e+06		4.24533	849464
4.256	625356		4.256	1.15153e+06		4.256	870377
4.26667	640053		4.26667	1.17649e+06		4.26667	892430
4.27733	655449		4.27733	1.20216e+06		4.27733	916138
4.288	671925		4.288	1.22825e+06		4.288	941555
4.29867	689491		4.29867	1.2552e+06		4.29867	969202
4.30933	708604		4.30933	1282722		4.30933	1.00008e+06
4.32	729554		4.32	1.31112e+06		4.32	1.03537e+06
4.33067	753171		4.33067	1.34049e+06		4.33067	1077846
4.34133	781083		4.34133	1.37097e+06		4.34133	1.14581e+06
4.352	823056		4.352	1.40291e+06		4.352	1.31565e+06
4.36267	957365		4.36267	1.43669e+06		4.36267	1.63579e+06
4.37333	1.28984e+06		4.37333	1.47265e+06		4.37333	1.99513e+06
4.384	1.69292e+06		4.384	1.51133e+06		4.384	2277590
4.39467	2.00643e+06		4.39467	1.55367e+06		4.39467	2.45371e+06
4.40533	2.19751e+06		4.40533	1.60103e+06		4.40533	2.5456e+06
4.416	2.28924e+06		4.416	1.65625e+06		4.416	2585961
4.42667	2.31868e+06		4.42667	1.72651e+06		4.42667	2.59447e+06
4.43733	2.31444e+06		4.43733	1.84166e+06		4.43733	2.58636e+06
4.448	2.28998e+06		4.448	2.0568e+06		4.448	2.57056e+06
4.45867	2.25742e+06		4.45867	2.35187e+06		4.45867	2.54883e+06
4.46933	2.22431e+06		4.46933	2.63094e+06		4.46933	2.51841e+06
4.48	2.1914e+06		4.48	2.82608e+06		4.48	2.47714e+06
4.49067	2.16076e+06		4.49067	2.92722e+06		4.49067	2.42826e+06
4.50133	2.12913e+06		4.50133	2.95478e+06		4.50133	2.37523e+06
4.512	2.09793e+06		4.512	2.93358e+06		4.512	2.3236e+06
4.52267	2.0652e+06		4.52267	2.88132e+06		4.52267	2.27177e+06
4.53333	2.03324e+06		4.53333	2.80495e+06		4.53333	2.21907e+06
4.544	1.99967e+06		4.544	2.70051e+06		4.544	2.16625e+06
4.55467	1.96551e+06		4.55467	2.56056e+06		4.55467	2.11223e+06
4.56533	1.92895e+06		4.56533	2384977		4.56533	2.05626e+06
4.576	1.89239e+06		4.576	2.16638e+06		4.576	1.99713e+06
4.58667	1.85309e+06		4.58667	1.88853e+06		4.58667	1.93417e+06
4.59733	1.81257e+06		4.59733	1.55923e+06		4.59733	1.86203e+06
4.608	1.77108e+06		4.608	1.22899e+06		4.608	1.77145e+06
4.61867	1.72761e+06		4.61867	948366		4.61867	1654961
4.62933	1.68321e+06		4.62933	731982		4.62933	1.50937e+06
4.64	1.63681e+06		4.64	576007		4.64	1.34812e+06
4.65067	1.58952e+06		4.65067	473908		4.65067	1196538
4.66133	1.54067e+06		4.66133	413143		4.66133	1.07053e+06
4.672	1.49026e+06		4.672	378260		4.672	969899
4.68267	1.43816e+06		4.68267	357220		4.68267	887943
4.69333	1.38466e+06		4.69333	343141		4.69333	818857
4.704	1.32932e+06		4.704	333257		4.704	758345
4.71467	1.27221e+06		4.71467	326581		4.71467	703235
4.72533	1.21341e+06		4.72533	322963		4.72533	652880
4.736	1.15246e+06		4.736	322504		4.736	609900
4.74667	1.08925e+06		4.74667	324662		4.74667	577506
4.75733	1.02306e+06		4.75733	328535		4.75733	557470
4.768	953418		4.768	332894		4.768	549310
4.77867	878754		4.77867	336375		4.77867	551394
4.78933	795890		4.78933	337998		4.78933	561672
4.8	701412		4.8	337436		4.8	577604
4.81067	592960		4.81067	334570		4.81067	596291
4.82133	477289		4.82133	330138		4.82133	615605
4.832	369963		4.832	325041		4.832	634001
4.84267	285871		4.84267	320399		4.84267	650483
4.85333	231632		4.85333	317065		4.85333	665623
4.864	203942		4.864	315568		4.864	680733
4.87467	194252		4.87467	315917		4.87467	697666
4.88533	194844		4.88533	317845		4.88533	717583
4.896	200825		4.896	320797		4.896	739656
4.90667	209553		4.90667	323651		4.90667	760295
4.91733	219794		4.91733	324694		4.91733	774438
4.928	230714		4.928	322318		4.928	777701
4.93867	241782		4.93867	315860		4.93867	767360
4.94933	252498		4.94933	305613		4.94933	742799
4.96	262702		4.96	292540		4.96	704796
4.97067	272236		4.97067	278091		4.97067	654419
4.98133	280979		4.98133	263497		4.98133	593459
4.992	288755		4.992	249726		4.992	525571
5.00267	295172		5.00267	237538		5.00267	457299
5.01333	299988		5.01333	227213		5.01333	396922
5.024	302890		5.024	218701		5.024	350168
5.03467	303745		5.03467	211847		5.03467	317561
5.04533	302726		5.04533	206290		5.04533	295735
5.056	300309		5.056	201510		5.056	280867
5.06667	296882		5.06667	197072		5.06667	269938
5.07733	293103		5.07733	192537		5.07733	261104
5.088	289391		5.088	187692		5.088	253189
5.09867	286219		5.09867	182370		5.09867	245581
5.10933	283766		5.10933	176620		5.10933	238007
5.12	282146		5.12	170600		5.12	230278
5.13067	281241		5.13067	164599		5.13067	222383
5.14133	280762		5.14133	158768		5.14133	214483
5.152	280254		5.152	153335		5.152	206689
5.16267	279182		5.16267	148437		5.16267	199130
5.17333	276918		5.17333	144107		5.17333	192042
5.184	272867		5.184	140234		5.184	185550
5.19467	266608		5.19467	136632		5.19467	179791
5.20533	257941		5.20533	133213		5.20533	174763
5.216	246743		5.216	129678		5.216	170419
5.22667	233209		5.22667	126030		5.22667	166585
5.23733	217746		5.23733	122163		5.23733	163045
5.248	200853		5.248	118117		5.248	159447
5.25867	183043		5.25867	114041		5.25867	155631
5.26933	164981		5.26933	109946		5.26933	151467
5.28	147232		5.28	106038		5.28	146972
5.29067	130324		5.29067	102341		5.29067	142234
5.30133	114611		5.30133	98989.8		5.30133	137407
5.312	100446		5.312	95887.1		5.312	132637
5.32267	87949		5.32267	93221.5		5.32267	128115
5.33333	77181.3		5.33333	90891.1		5.33333	123960
5.344	68115.3		5.344	88937		5.344	120270
5.35467	60601.9		5.35467	87425.8		5.35467	117082
5.36533	54492		5.36533	86191		5.36533	114404
5.376	49555		5.376	85263.9		5.376	112213
5.38667	45635		5.38667	84576		5.38667	110365
5.39733	42507.2		5.39733	83946.8		5.39733	108772
5.408	39997.5		5.408	83170.6		5.408	107173
5.41867	38032.4		5.41867	82100.5		5.41867	105318
5.42933	36449.3		5.42933	80512.9		5.42933	102966
5.44	35158.8		5.44	78302		5.44	99957.2
5.45067	34109		5.45067	75473.7		5.45067	96181.4
5.46133	33235.6		5.46133	72124.1		5.46133	91649.6
5.472	32498.8		5.472	68353		5.472	86524.2
5.48267	31868.3		5.48267	64386		5.48267	80997
5.49333	31332.6		5.49333	60389.6		5.49333	75257
5.504	30853.5		5.504	56536.2		5.504	69581.4
5.51467	30433.2		5.51467	52933.7		5.51467	64166.2
5.52533	30027.5		5.52533	49654.6		5.52533	59175.2
5.536	29710		5.536	46822.4		5.536	54678.4
5.54667	29393.6		5.54667	44327.4		5.54667	50775.2
5.55733	29093		5.55733	42222.3		5.55733	47388.6
5.568	28830.8		5.568	40505.4		5.568	44528.4
5.57867	28577.7		5.57867	39056.9		5.57867	42126
5.58933	28334.7		5.58933	37867.2		5.58933	40118.4
5.6	28123.4		5.6	36846		5.6	38467.8
5.61067	27925.7		5.61067	35975.8		5.61067	37109.8
5.62133	27708.7		5.62133	35254.5		5.62133	36013.6
5.632	27533.6		5.632	34654.8		5.632	35067.2
5.64267	27348.3		5.64267	34109.9		5.64267	34293
5.65333	27188.9		5.65333	33621.8		5.65333	33609.8
5.664	27013.8		5.664	33225.9		5.664	33065.2
5.67467	26856.7		5.67467	32859.4		5.67467	32564
5.68533	26705.3		5.68533	32508.6		5.68533	32142.6
5.696	26559.5		5.696	32220.4		5.696	31749.2
5.70667	26422.8		5.70667	31963.7		5.70667	31378.2
5.71733	26275.9		5.71733	31656		5.71733	31078.6
5.728	26165.1		5.728	31411		5.728	30766.4
5.73867	26025		5.73867	31203.2		5.73867	30499
5.74933	25917.7		5.74933	30964.1		5.74933	30233
5.76	25816		5.76	30740.6		5.76	29993.6
5.77067	25691.7		5.77067	30556.4		5.77067	29782.2
5.78133	25564		5.78133	30370.2		5.78133	29572.2
5.792	25475.8		5.792	30174.2		5.792	29360.8
5.80267	25380.9		5.80267	30007.6		5.80267	29173.2
5.81333	25289.4		5.81333	29852.8		5.81333	28975.8
5.824	25187.7		5.824	29690.1		5.824	28788.2
5.83467	25079.2		5.83467	29558.8		5.83467	28625.8
5.84533	24991.1		5.84533	29403.9		5.84533	28463.4
5.856	24898.4		5.856	29286.3		5.856	28320.6
5.86667	24801.2		5.86667	29172.6		5.86667	28176.4
5.87733	24728.9		5.87733	29037.4		5.87733	28033.6
5.888	24664.5		5.888	28904.1		5.888	27878.2
5.89867	24580.9		5.89867	28778.7		5.89867	27749.4
5.90933	24483.7		5.90933	28674.8		5.90933	27633.2
5.92	24394.4		5.92	28567		5.92	27503
5.93067	24334.5		5.93067	28451.4		5.93067	27374.2
5.94133	24272.4		5.94133	28359.2		5.94133	27263.6
5.952	24206.9		5.952	28284.8		5.952	27147.4
5.96267	24122.1		5.96267	28173		5.96267	27032.6
5.97333	24056.6		5.97333	28045.6		5.97333	26924.8
5.984	23978.6		5.984	27957.4		5.984	26833.8
5.99467	23910.8		5.99467	27859.4		5.99467	26737.2
6.00533	23870.1		6.00533	27808.5		6.00533	26654.6
6.016	23809.1		6.016	27700.7		6.016	26558
6.02667	23749.2		6.02667	27604.6		6.02667	26467
6.03733	23693.8		6.03733	27547.8		6.03733	26401.2
6.048	23649.8		6.048	27475.3		6.048	26321.4
6.05867	23596.7		6.05867	27398.8		6.05867	26217.8
6.06933	23536.8		6.06933	27345.9		6.06933	26150.6
6.08	23498.3		6.08	27291		6.08	26072.2
6.09067	23443		6.09067	27191.1		6.09067	26016.2
6.10133	23401.2		6.10133	27159.7		6.10133	25942
6.112	23361.6		6.112	27073.5		6.112	25887.4
6.12267	23330		6.12267	27010.8		6.12267	25813.2
6.13333	23282.5		6.13333	26946.1		6.13333	25762.8
6.144	23259.9		6.144	26904.9		6.144	25711
6.15467	23218.1		6.15467	26855.9		6.15467	25662
6.16533	23194.4		6.16533	26797.1		6.16533	25607.4
6.176	23148		6.176	26740.3		6.176	25551.4
6.18667	23124.3		6.18667	26732.4		6.18667	25501
6.19733	23108.5		6.19733	26659.9		6.19733	25470.2
6.208	23062.2		6.208	26587.4		6.208	25421.2
6.21867	23007.9		6.21867	26556		6.21867	25398.8
6.22933	23011.3		6.22933	26487.4		6.22933	25352.6
6.24	23006.8		6.24	26456.1		6.24	25319
6.25067	22963.9		6.25067	26434.5		6.25067	25282.6
6.26133	22949.2		6.26133	26373.8		6.26133	25229.4
6.272	22940.1		6.272	26266		6.272	25180.4
6.28267	22927.7		6.28267	26242.4		6.28267	25131.4
6.29333	22894.9		6.29333	26228.7		6.29333	25107.6
6.304	22858.8		6.304	26207.2		6.304	25078.2
6.31467	22856.5		6.31467	26175.8		6.31467	25048.8
6.32533	22817		6.32533	26105.2		6.32533	25018
6.336	22783.1		6.336	26071.9		6.336	24976
6.34667	22768.4		6.34667	26019		6.34667	24941
6.35733	22742.4		6.35733	26017		6.35733	24900.4
6.368	22731.1		6.368	25950.4		6.368	24889.2
6.37867	22714.1		6.37867	25946.5		6.37867	24852.8
6.38933	22692.7		6.38933	25911.2		6.38933	24806.6
6.4	22673.4		6.4	25881.8		6.4	24768.8
6.41067	22640.7		6.41067	25842.6		6.41067	24731
6.42133	22616.9		6.42133	25813.2		6.42133	24701.6
6.432	22595.5		6.432	25770.1		6.432	24658.2
6.44267	22567.2		6.44267	25727		6.44267	24642.8
6.45333	22553.7		6.45333	25676		6.45333	24600.8
6.464	22528.8		6.464	25664.2		6.464	24570
6.47467	22496		6.47467	25672.1		6.47467	24537.8
6.48533	22447.4		6.48533	25625		6.48533	24500
6.496	22433.9		6.496	25601.5		6.496	24476.2
6.50667	22400		6.50667	25564.3		6.50667	24486
6.51733	22375.1		6.51733	25523.1		6.51733	24483.2
6.528	22343.5		6.528	25538.8		6.528	24416
6.53867	22310.7		6.53867	25482		6.53867	24382.4
6.54933	22274.6		6.54933	25462.4		6.54933	24376.8
6.56	22245.2		6.56	25452.6		6.56	24336.2
6.57067	22223.7		6.57067	25448.6		6.57067	24308.2
6.58133	22195.5		6.58133	25436.9		6.58133	24252.2
6.592	22172.9		6.592	25385.9		6.592	24248
6.60267	22135.6		6.60267	25368.3		6.60267	24253.6
6.61333	22103.9		6.61333	25350.6		6.61333	24214.4
6.624	22051.9		6.624	25325.2		6.624	24179.4
6.63467	22015.8		6.63467	25305.6		6.63467	24159.8
6.64533	22015.8		6.64533	25262.4		6.64533	24148.6
6.656	21980.8		6.656	25237		6.656	24103.8
6.66667	21940.1		6.66667	25207.6		6.66667	24103.8
6.67733	21887		6.67733	25144.8		6.67733	24080
6.688	21842.9		6.688	25158.6		6.688	24061.8
6.69867	21824.8		6.69867	25137		6.69867	24040.8
6.70933	21768.3		6.70933	25129.2		6.70933	23984.8
6.72	21736.7		6.72	25111.5		6.72	23965.2
6.73067	21710.7		6.73067	25074.3		6.73067	23935.8
6.74133	21657.6		6.74133	25080.2		6.74133	23921.8
6.752	21620.3		6.752	25068.4		6.752	23900.8
6.76267	21563.8		6.76267	25037		6.76267	23881.2
6.77333	21520.8		6.77333	25023.3		6.77333	23860.2
6.784	21457.6		6.784	24958.6		6.784	23846.2
6.79467	21387.5		6.79467	24952.8		6.79467	23815.4
6.80533	21373.9		6.80533	24909.6		6.80533	23809.8
6.816	21323.1		6.816	24880.2		6.816	23774.8
6.82667	21281.3		6.82667	24852.8		6.82667	23758
6.83733	21242.9		6.83733	24815.6		6.83733	23745.4
6.848	21187.5		6.848	24750.9		6.848	23724.4
6.85867	21117.4		6.85867	24735.2		6.85867	23695
6.86933	21060.9		6.86933	24649		6.86933	23653
6.88	21015.7		6.88	24598		6.88	23602.6
6.89067	20964.9		6.89067	24547		6.89067	23566.2
6.90133	20938.9		6.90133	24447.1		6.90133	23525.6
6.912	20885.8		6.912	24413.8		6.912	23476.6
6.92267	20822.5		6.92267	24319.7		6.92267	23412.2
6.93333	20769.4		6.93333	24249.1		6.93333	23375.8
6.944	20703.9		6.944	24160.9		6.944	23308.6
6.95467	20664.3		6.95467	24064.9		6.95467	23220.4
6.96533	20618		6.96533	23978.6		6.96533	23171.4
6.976	20589.7		6.976	23902.2		6.976	23102.8
6.98667	20526.4		6.98667	23816		6.98667	23042.6
6.99733	20472.2		6.99733	23723.8		6.99733	22967
7.008	20420.2		7.008	23623.9		7.008	22888.6
7.01867	20382.9		7.01867	23539.6		7.01867	22832.6
7.02933	20338.9		7.02933	23445.5		7.02933	22754.2
7.04	20302.7		7.04	23378.9		7.04	22673
7.05067	20250.7		7.05067	23282.8		7.05067	22594.6
7.06133	20224.7		7.06133	23218.2		7.06133	22517.6
7.072	20171.6		7.072	23143.7		7.072	22463
7.08267	20125.3		7.08267	23033.9		7.08267	22393
7.09333	20082.4		7.09333	22955.5		7.09333	22335.6
7.104	20030.4		7.104	22904.6		7.104	22258.6
7.11467	19986.3		7.11467	22841.8		7.11467	22197
7.12533	19923		7.12533	22736		7.12533	22145.2
7.136	19891.4		7.136	22655.6		7.136	22090.6
7.14667	19868.8		7.14667	22579.2		7.14667	22005.2
7.15733	19808.9		7.15733	22538		7.15733	21957.6
7.168	19769.3		7.168	22459.6		7.168	21873.6
7.17867	19716.2		7.17867	22395		7.17867	21816.2
7.18933	19673.3		7.18933	22326.4		7.18933	21768.6
7.2	19634.9		7.2	22269.5		7.2	21732.2
7.21067	19578.4		7.21067	22206.8		7.21067	21674.8
7.22133	19546.7		7.22133	22175.4		7.22133	21604.8
7.232	19488		7.232	22108.8		7.232	21554.4
7.24267	19469.9		7.24267	22081.4		7.24267	21529.2
7.25333	19425.8		7.25333	22048		7.25333	21469
7.264	19384		7.264	22020.6		7.264	21443.8
7.27467	19361.4		7.27467	22003		7.27467	21396.2
7.28533	19316.2		7.28533	21932.4		7.28533	21350
7.296	19268.8		7.296	21918.7		7.296	21312.2
7.30667	19239.4		7.30667	21877.5		7.30667	21284.2
7.31733	19201		7.31733	21857.9		7.31733	21238
7.328	19159.1		7.328	21846.2		7.328	21222.6
7.33867	19121.9		7.33867	21846.2		7.33867	21191.8
7.34933	19082.3		7.34933	21797.2		7.34933	21131.6
7.36	19039.4		7.36	21799.1		7.36	21112
7.37067	19033.7		7.37067	21759.9		7.37067	21102.2
7.38133	18990.8		7.38133	21746.2		7.38133	21086.8
7.392	18980.6		7.392	21750.1		7.392	21061.6
7.40267	18926.4		7.40267	21718.8		7.40267	21036.4
7.41333	18906		7.41333	21716.8		7.41333	21002.8
7.424	18880		7.424	21738.4		7.424	21000
7.43467	18824.7		7.43467	21712.9		7.43467	20976.2
7.44533	18800.9		7.44533	21685.4		7.44533	20976.2
7.456	18799.8		7.456	21740.3		7.456	20966.4
7.46667	18772.7		7.46667	21730.5		7.46667	20958
7.47733	18763.6		7.47733	21675.6		7.47733	20958
7.488	18749		7.488	21703.1		7.488	20962.2
7.49867	18717.3		7.49867	21661.9		7.49867	20962.2
7.50933	18700.4		7.50933	21661.9		7.50933	20938.4
7.52	18683.4		7.52	21616.8		7.52	20946.8
7.53067	18684.5		7.53067	21579.6		7.53067	20952.4
7.54133	18664.2		7.54133	21542.4		7.54133	20925.8
7.552	18655.2		7.552	21495.3		7.552	20931.4
7.56267	18625.8		7.56267	21434.6		7.56267	20916
7.57333	18622.4		7.57333	21397.3		7.57333	20881
7.584	18629.2		7.584	21332.6		7.584	20911.8
7.59467	18656.3		7.59467	21234.6		7.59467	20916
7.60533	18667.6		7.60533	21185.6		7.60533	20921.6
7.616	18715.1		7.616	21154.3		7.616	20960.8
7.62667	18743.3		7.62667	21101.4		7.62667	20984.6
7.63733	18789.6		7.63733	20997.5		7.63733	20980.4
7.648	18831.4		7.648	20942.6		7.648	21075.6
7.65867	18885.7		7.65867	20885.8		7.65867	21144.2
7.66933	18955.8		7.66933	20887.7		7.66933	21200.2
7.68	19006.6		7.68	20805.4		7.68	21295.4
7.69067	19068.8		7.69067	20811.3		7.69067	21410.2
7.70133	19111.7		7.70133	20752.5		7.70133	21506.8
7.712	19159.1		7.712	20736.8		7.712	21624.4
7.72267	19175		7.72267	20744.6		7.72267	21737.8
7.73333	19213.4		7.73333	20805.4		7.73333	21865.2
7.744	19242.8		7.744	20877.9		7.744	21968.8
7.75467	19248.4		7.75467	21003.4		7.75467	22040.2
7.76533	19240.5		7.76533	21173.9		7.76533	22089.2
7.776	19242.8		7.776	21336.6		7.776	22145.2
7.78667	19225.8		7.78667	21483.6		7.78667	22195.6
7.79733	19224.7		7.79733	21620.8		7.79733	22225
7.808	19202.1		7.808	21783.4		7.808	22211
7.81867	19165.9		7.81867	21965.7		7.81867	22177.4
7.82933	19141.1		7.82933	22132.3		7.82933	22156.4
7.84	19091.3		7.84	22281.3		7.84	22143.8
7.85067	19072.1		7.85067	22396.9		7.85067	22090.6
7.86133	19056.3		7.86133	22532.2		7.86133	22015
7.872	19040.5		7.872	22585.1		7.872	21939.4
7.88267	19030.3		7.88267	22643.9		7.88267	21854
7.89333	19017.9		7.89333	22663.5		7.89333	21763
7.904	19023.5		7.904	22690.9		7.904	21679
7.91467	19029.2		7.91467	22689		7.91467	21579.6
7.92533	19046.1		7.92533	22649.8		7.92533	21463.4
7.936	19065.4		7.936	22585.1		7.936	21362.6
7.94667	19058.6		7.94667	22475.3		7.94667	21277.2
7.95733	19100.4		7.95733	22408.7		7.95733	21168
7.968	19113.9		7.968	22314.6		7.968	21056
7.97867	19137.7		7.97867	22218.6		7.97867	20923
7.98933	19158		7.98933	22093.1		7.98933	20781.6
8	19154.6		8	21936.3		8	20644.4
8.01067	19181.8		8.01067	21779.5		8.01067	20525.4
8.02133	19184		8.02133	21652.1		8.02133	20416.2
8.032	19160.3		8.032	21544.3		8.032	20293
8.04267	19154.6		8.04267	21415		8.04267	20162.8
8.05333	19171.6		8.05333	21303.2		8.05333	20060.6
8.064	19146.7		8.064	21140.6		8.064	19944.4
8.07467	19108.3		8.07467	21021		8.07467	19831
8.08533	19082.3		8.08533	20895.6		8.08533	19705
8.096	19040.5		8.096	20827		8.096	19588.8
8.10667	19011.1		8.10667	20734.8		8.10667	19509
8.11733	18978.3		8.11733	20627		8.11733	19416.6
8.128	18929.8		8.128	20542.8		8.128	19318.6
8.13867	18859.7		8.13867	20503.6		8.13867	19257
8.14933	18817.9		8.14933	20415.4		8.14933	19175.8
8.16	18746.7		8.16	20364.4		8.16	19100.2
8.17067	18713.9		8.17067	20307.6		8.17067	19065.2
8.18133	18663.1		8.18133	20266.4		8.18133	19012
8.192	18593		8.192	20213.5		8.192	18949
8.20267	18546.7		8.20267	20188		8.20267	18905.6
8.21333	18483.4		8.21333	20139		8.21333	18880.4
8.224	18407.7		8.224	20082.2		8.224	18852.4
8.23467	18336.5		8.23467	20054.7		8.23467	18799.2
8.24533	18271		8.24533	20025.3		8.24533	18795
8.256	18207.7		8.256	19994		8.256	18767
8.26667	18127.5		8.26667	19999.8		8.26667	18734.8
8.27733	18031.4		8.27733	19992		8.27733	18723.6
8.288	17946.7		8.288	19952.8		8.288	18705.4
8.29867	17863		8.29867	19950.8		8.29867	18684.4
8.30933	17782.8		8.30933	19921.4		8.30933	18670.4
8.32	17694.7		8.32	19897.9		8.32	18655
8.33067	17613.3		8.33067	19896		8.33067	18631.2
8.34133	17546.6		8.34133	19868.5		8.34133	18599
8.352	17452.8		8.352	19917.5		8.352	18606
8.36267	17376		8.36267	19886.2		8.36267	18566.8
8.37333	17304.8		8.37333	19878.3		8.37333	18559.8
8.384	17226.8		8.384	19903.8		8.384	18555.6
8.39467	17142.1		8.39467	19868.5		8.39467	18527.6
8.40533	17074.3		8.40533	19925.4		8.40533	18512.2
8.416	17003.1		8.416	19919.5		8.416	18492.6
8.42667	16931.9		8.42667	19909.7		8.42667	18471.6
8.43733	16852.8		8.43733	19907.7		8.43733	18450.6
8.448	16796.3		8.448	19897.9		8.448	18453.4
8.45867	16727.4		8.45867	19878.3		8.45867	18401.6
8.46933	16667.5		8.46933	19882.2		8.46933	18380.6
8.48	16627.9		8.48	19886.2		8.48	18377.8
8.49067	16572.6		8.49067	19886.2		8.49067	18352.6
8.50133	16492.3		8.50133	19915.6		8.50133	18314.8
8.512	16470.9		8.512	19950.8		8.512	18295.2
8.52267	16429.1		8.52267	19952.8		8.52267	18277
8.53333	16407.6		8.53333	19954.8		8.53333	18258.8
8.544	16363.5		8.544	19964.6		8.544	18226.6
8.55467	16342.1		8.55467	19958.7		8.55467	18205.6
8.56533	16321.7		8.56533	19939.1		8.56533	18176.2
8.576	16279.9		8.576	19921.4		8.576	18174.8
8.58667	16267.5		8.58667	19972.4		8.58667	18130
8.59733	16233.6		8.59733	19966.5		8.59733	18151
8.608	16200.8		8.608	19933.2		8.608	18137
8.61867	16186.1		8.61867	19946.9		8.61867	18110.4
8.62933	16146.6		8.62933	19921.4		8.62933	18078.2
8.64	16144.3		8.64	19899.9		8.64	18071.2
8.65067	16133		8.65067	19884.2		8.65067	18026.4
8.66133	16105.9		8.66133	19868.5		8.66133	18013.8
8.672	16085.5		8.672	19847		8.672	17991.4
8.68267	16057.3		8.68267	19823.4		8.68267	17957.8
8.69333	16044.9		8.69333	19792.1		8.69333	17908.8
8.704	16022.3		8.704	19752.9		8.704	17873.8
8.71467	15999.7		8.71467	19709.8		8.71467	17833.2
8.72533	15975.9		8.72533	19676.4		8.72533	17798.2
8.736	15965.8		8.736	19660.8		8.736	17759
8.74667	15942		8.74667	19635.3		8.74667	17711.4
8.75733	15936.4		8.75733	19623.5		8.75733	17665.2
8.768	15903.6		8.768	19607.8		8.768	17641.4
8.77867	15872		8.77867	19566.7		8.77867	17586.8
8.78933	15861.8		8.78933	19551		8.78933	17528
8.8	15825.6		8.8	19531.4		8.8	17483.2
8.81067	15831.3		8.81067	19484.4		8.81067	17430
8.82133	15789.5		8.82133	19472.6		8.82133	17390.8
8.832	15764.6		8.832	19413.8		8.832	17327.8
8.84267	15752.2		8.84267	19404		8.84267	17301.2
8.85333	15762.4		8.85333	19402		8.85333	17235.4
8.864	15728.5		8.864	19339.3		8.864	17183.6
8.87467	15687.8		8.87467	19308		8.87467	17138.8
8.88533	15673.1		8.88533	19241.3		8.88533	17080
8.896	15661.8		8.896	19221.7		8.896	17067.4
8.90667	15629		8.90667	19190.4		8.90667	17024
8.91733	15608.7		8.91733	19147.2		8.91733	16966.6
8.928	15605.3		8.928	19104.1		8.928	16928.8
8.93867	15579.3		8.93867	19110		8.93867	16896.6
8.94933	15555.6		8.94933	19086.5		8.94933	16871.4
8.96	15538.6		8.96	19047.3		8.96	16860.2
8.97067	15513.8		8.97067	19023.8		8.97067	16840.6
8.98133	15475.3		8.98133	19015.9		8.98133	16791.6
8.992	15461.8		8.992	18990.4		8.992	16756.6
9.00267	15524.6		9.00267	18957.1		9.00267	16718.8
9.01333	15505.1		9.01333	18943.4		9.01333	16697.8
9.024	15492.1		9.024	18937.5		9.024	16683.8
9.03467	15451.8		9.03467	18908.1		9.03467	16640.4
9.04533	15450.5		9.04533	18884.6		9.04533	16639
9.056	15427.1		9.056	18863		9.056	16613.8
9.06667	15437.5		9.06667	18812.1		9.06667	16625
9.07733	15405		9.07733	18806.2		9.07733	16590
9.088	15390.7		9.088	18818		9.088	16574.6
9.09867	15353		9.09867	18802.3		9.09867	16534
9.10933	15362.1		9.10933	18780.7		9.10933	16543.8
9.12	15351.7		9.12	18763.1		9.12	16532.6
9.13067	15321.8		9.13067	18725.8		9.13067	16500.4
9.14133	15277.6		9.14133	18747.4		9.14133	16452.8
9.152	15263.3		9.152	18747.4		9.152	16437.4
9.16267	15250.3		9.16267	18729.8		9.16267	16423.4
9.17333	15233.4		9.17333	18718		9.17333	16405.2
9.184	15217.8		9.184	18667		9.184	16388.4
9.19467	15193.1		9.19467	18657.2		9.19467	16361.8
9.20533	15172.3		9.20533	18645.5		9.20533	16339.4
9.216	15155.4		9.216	18649.4		9.216	16321.2
9.22667	15143.7		9.22667	18618		9.22667	16308.6
9.23733	15134.6		9.23733	18594.5		9.23733	16298.8
9.248	15121.6		9.248	18612.2		9.248	16284.8
9.25867	15106		9.25867	18567.1		9.25867	16268
9.26933	15112.5		9.26933	18553.4		9.26933	16275
9.28	15076.1		9.28	18522		9.28	16235.8
9.29067	15073.5		9.29067	18522		9.29067	16233
9.30133	15061.8		9.30133	18516.1		9.30133	16220.4
9.312	15072.2		9.312	18498.5		9.312	16231.6
9.32267	15064.4		9.32267	18480.8		9.32267	16223.2
9.33333	15057.9		9.33333	18476.9		9.33333	16216.2
9.344	15076.1		9.344	18471		9.344	16235.8
9.35467	15086.5		9.35467	18447.5		9.35467	16247
9.36533	15086.5		9.36533	18455.4		9.36533	16247
9.376	15080		9.376	18473		9.376	16240
9.38667	15117.7		9.38667	18478.9		9.38667	16280.6
9.39733	15146.3		9.39733	18496.5		9.39733	16311.4
9.408	15138.5		9.408	18498.5		9.408	16303
9.41867	15197		9.41867	18543.6		9.41867	16366
9.42933	15223		9.42933	18584.7		9.42933	16394
9.44	15256.8		9.44	18600.4		9.44	16430.4
9.45067	15264.6		9.45067	18651.4		9.45067	16438.8
9.46133	15312.7		9.46133	18710.2		9.46133	16490.6
9.472	15373.8		9.472	18800.3		9.472	16556.4
9.48267	15399.8		9.48267	18863		9.48267	16584.4
9.49333	15416.7		9.49333	18951.2		9.49333	16602.6
9.504	15473.9		9.504	19031.6		9.504	16664.2
9.51467	15506.4		9.51467	19094.3		9.51467	16699.2
9.52533	15564.9		9.52533	19208		9.52533	16762.2
9.536	15607.8		9.536	19300.1		9.536	16808.4
9.54667	15650.7		9.54667	19398.1		9.54667	16854.6
9.55733	15697.5		9.55733	19509.8		9.55733	16905
9.568	15754.7		9.568	19584.3		9.568	16966.6
9.57867	15802.8		9.57867	19696		9.57867	17018.4
9.58933	15850.9		9.58933	19758.8		9.58933	17070.2
9.6	15905.5		9.6	19850.9		9.6	17129
9.61067	15939.3		9.61067	19905.8		9.61067	17165.4
9.62133	15997.8		9.62133	19982.2		9.62133	17228.4
9.632	16062.8		9.632	19990		9.632	17298.4
9.64267	16110.9		9.64267	20021.4		9.64267	17350.2
9.65333	16153.8		9.65333	20021.4		9.65333	17396.4
9.664	16200.6		9.664	20050.8		9.664	17446.8
9.67467	16218.8		9.67467	20025.3		9.67467	17466.4
9.68533	16252.6		9.68533	20001.8		9.68533	17502.8
9.696	16264.3		9.696	19986.1		9.696	17515.4
9.70667	16250		9.70667	19945		9.70667	17500
9.71733	16231.8		9.71733	19899.9		9.71733	17480.4
9.728	16231.8		9.728	19896		9.728	17480.4
9.73867	16207.1		9.73867	19852.8		9.73867	17453.8
9.74933	16162.9		9.74933	19798		9.74933	17406.2
9.76	16117.4		9.76	19731.3		9.76	17357.2
9.77067	16091.4		9.77067	19721.5		9.77067	17329.2
9.78133	16026.4		9.78133	19672.5		9.78133	17259.2
9.792	15978.3		9.792	19656.8		9.792	17207.4
9.80267	15917.2		9.80267	19621.6		9.80267	17141.6
9.81333	15870.4		9.81333	19603.9		9.81333	17091.2
9.824	15815.8		9.824	19537.3		9.824	17032.4
9.83467	15770.3		9.83467	19553		9.83467	16983.4
9.84533	15731.3		9.84533	19539.2		9.84533	16941.4
9.856	15685.8		9.856	19511.8		9.856	16892.4
9.86667	15644.2		9.86667	19492.2		9.86667	16847.6
9.87733	15606.5		9.87733	19458.9		9.87733	16807
9.888	15559.7		9.888	19460.8		9.888	16756.6
9.89867	15531.1		9.89867	19462.8		9.89867	16725.8
9.90933	15496		9.90933	19466.7		9.90933	16688
9.92	15480.4		9.92	19490.2		9.92	16671.2
9.93067	15450.5		9.93067	19468.7		9.93067	16639
9.94133	15432.3		9.94133	19441.2		9.94133	16619.4
9.952	15405		9.952	19429.5		9.952	16590
9.96267	15395.9		9.96267	19419.7		9.96267	16580.2
9.97333	15377.7		9.97333	19411.8		9.97333	16560.6
9.984	15369.9		9.984	19427.5		9.984	16552.2
9.99467	15343.9		9.99467	19388.3		9.99467	16524.2
10.0053	15343.9		10.0053	19388.3		10.0053	16524.2
10.016	15358.2		10.016	19378.5		10.016	16539.6
10.0267	15382.9		10.0267	19370.7		10.0267	16566.2
10.0373	15406.3		10.0373	19413.8		10.0373	16591.4
10.048	15479.1		10.048	19431.4		10.048	16669.8
10.0587	15559.7		10.0587	19425.6		10.0587	16756.6
10.0693	15720.9		10.0693	19460.8		10.0693	16930.2
10.08	15941.9		10.08	19482.4		10.08	17168.2
10.0907	16311.1		10.0907	19498.1		10.0907	17565.8
10.1013	16896.1		10.1013	19560.8		10.1013	18195.8
10.112	17724.2		10.112	19641.2		10.112	19087.6
10.1227	18934.5		10.1227	19749		10.1227	20391
10.1333	20647.9		10.1333	19923.4		10.1333	22236.2
10.144	23020.4		10.144	20211.5		10.144	24791.2
10.1547	26124.8		10.1547	20697.6		10.1547	28134.4
10.1653	30173		10.1653	21513		10.1653	32494
10.176	35231.3		10.176	22767.4		10.176	37941.4
10.1867	41360.8		10.1867	24754.8		10.1867	44542.4
10.1973	48582.3		10.1973	27685		10.1973	52319.4
10.208	56854.2		10.208	31901		10.208	61227.6
10.2187	66084.2		10.2187	37700.6		10.2187	71167.6
10.2293	76161.8		10.2293	45428.9		10.2293	82020.4
10.24	86937.5		10.24	55221		10.24	93625
10.2507	98302.1		10.2507	67210.4		10.2507	105864
10.2613	110126		10.2613	81273.4		10.2613	118597
10.272	122154		10.272	97120		10.272	131551
10.2827	134290		10.2827	114225		10.2827	144620
10.2933	146448		10.2933	132084		10.2933	157713
10.304	158315		10.304	149999		10.304	170493
10.3147	169781		10.3147	167223		10.3147	182841
10.3253	180613		10.3253	183182		10.3253	194506
10.336	190541		10.336	197368		10.336	205198
10.3467	199356		10.3467	209242		10.3467	214691
10.3573	206865		10.3573	218607		10.3573	222778
10.368	212935		10.368	225282		10.368	229314
10.3787	217400		10.3787	229218		10.3787	234123
10.3893	220234		10.3893	230618		10.3893	237175
10.4	221448		10.4	229630		10.4	238483
10.4107	221056		10.4107	226600		10.4107	238060
10.4213	219253		10.4213	221766		10.4213	236118
10.432	216116		10.432	215547		10.432	232740
10.4427	211832		10.4427	208232		10.4427	228127
10.4533	206609		10.4533	200108		10.4533	222502
10.464	200647		10.464	191494		10.464	216082
10.4747	194156		10.4747	182707		10.4747	209091
10.4853	187321		10.4853	173964		10.4853	201730
10.496	180357		10.496	165487		10.496	194230
10.5067	173388		10.5067	157404		10.5067	186725
10.5173	166546		10.5173	149811		10.5173	179357
10.528	160005		10.528	142798		10.528	172313
10.5387	153769		10.5387	136394		10.5387	165598
10.5493	147901		10.5493	130642		10.5493	159278
10.56	142441		10.56	125489		10.56	153398
10.5707	137415		10.5707	120910		10.5707	147986
10.5813	132777		10.5813	116804		10.5813	142990
10.592	128534		10.592	113119		10.592	138421
10.6027	124609		10.6027	109789		10.6027	134194
10.6133	121034		10.6133	106742		10.6133	130344
10.624	117764		10.624	103962		10.624	126823
10.6347	114735		10.6347	101312		10.6347	123561
10.6453	111874		10.6453	98801.6		10.6453	120480
10.656	109171		10.656	96375.2		10.656	117569
10.6667	106543		10.6667	93982		10.6667	114738
10.6773	104004		10.6773	91651.6		10.6773	112004
10.688	101495		10.688	89283.9		10.688	109302
10.6987	98931.3		10.6987	86984.8		10.6987	106541
10.7093	96349.5		10.7093	84683.8		10.7093	103761
10.72	93723.5		10.72	82453.3		10.72	100933
10.7307	91057.2		10.7307	80363.9		10.7307	98061.6
10.7413	88372.7		10.7413	78305.9		10.7413	95170.6
10.752	85673.9		10.752	76422.4		10.752	92264.2
10.7627	82985.5		10.7627	74756.4		10.7627	89369
10.7733	80304.9		10.7733	73159		10.7733	86482.2
10.784	77685.4		10.784	71818.3		10.784	83661.2
10.7947	75177.7		10.7947	70597.2		10.7947	80960.6
10.8053	72688.2		10.8053	69582		10.8053	78279.6
10.816	70306.6		10.816	68664.7		10.816	75714.8
10.8267	68009.5		10.8267	67788.6		10.8267	73241
10.8373	65772.2		10.8373	66936		10.8373	70831.6
10.848	63606.4		10.848	66097.1		10.848	68499.2
10.8587	61454.9		10.8587	65199.4		10.8587	66182.2
10.8693	59321.6		10.8693	64127.3		10.8693	63884.8
10.88	57180.5		10.88	62978.7		10.88	61579
10.8907	55019.9		10.8907	61616.5		10.8907	59252.2
10.9013	52893.1		10.9013	60068.1		10.9013	56961.8
10.912	50716.9		10.912	58333.5		10.912	54618.2
10.9227	48534.2		10.9227	56500.9		10.9227	52267.6
10.9333	46393.1		10.9333	54542.9		10.9333	49961.8
10.944	44287.1		10.944	52443.7		10.944	47693.8
10.9547	42199.3		10.9547	50270.1		10.9547	45445.4
10.9653	40202.5		10.9653	48133.7		10.9653	43295
10.976	38273.3		10.976	46011		10.976	41217.4
10.9867	36465		10.9867	43892.2		10.9867	39270
10.9973	34772.4		10.9973	41802.9		10.9973	37447.2
11.008	33194.2		11.008	39888		11.008	35747.6
11.0187	31718.7		11.0187	38129.8		11.0187	34158.6
11.0293	30449.9		11.0293	36499.1		11.0293	32792.2
11.04	29289		11.04	35005.6		11.04	31542
11.0507	28259.4		11.0507	33674.8		11.0507	30433.2
11.0613	27341.6		11.0613	32494.8		11.0613	29444.8
11.072	26540.8		11.072	31493.3		11.072	28582.4
11.0827	25860.9		11.0827	30640.7		11.0827	27850.2
11.0933	25265.5		11.0933	29874.3		11.0933	27209
11.104	24745.5		11.104	29198.1		11.104	26649
11.1147	24317.8		11.1147	28661.1		11.1147	26188.4
11.1253	23922.6		11.1253	28157.4		11.1253	25762.8
11.136	23605.4		11.136	27749.7		11.136	25421.2
11.1467	23322		11.1467	27357.7		11.1467	25116
11.1573	23067.2		11.1573	27042.1		11.1573	24841.6
11.168	22830.6		11.168	26748.1		11.168	24586.8
11.1787	22600.5		11.1787	26479.6		11.1787	24339
11.1893	22350.9		11.1893	26191.5		11.1893	24070.2
11.2	22131.2		11.2	25883.8		11.2	23833.6
11.2107	21906.3		11.2107	25595.6		11.2107	23591.4
11.2213	21654.1		11.2213	25282		11.2213	23319.8
11.232	21395.4		11.232	24943		11.232	23041.2
11.2427	21152.3		11.2427	24609.8		11.2427	22779.4
11.2533	20855.9		11.2533	24288.3		11.2533	22460.2
11.264	20580.3		11.264	23943.4		11.264	22163.4
11.2747	20298.2		11.2747	23629.8		11.2747	21859.6
11.2853	20029.1		11.2853	23314.2		11.2853	21569.8
11.296	19765.2		11.296	22975.1		11.296	21285.6
11.3067	19507.8		11.3067	22671.3		11.3067	21008.4
11.3173	19277.7		11.3173	22371.4		11.3173	20760.6
11.328	19038.5		11.328	22124.5		11.328	20503
11.3387	18831.8		11.3387	21901		11.3387	20280.4
11.3493	18644.6		11.3493	21693.3		11.3493	20078.8
11.36	18458.7		11.36	21524.7		11.36	19878.6
11.3707	18318.3		11.3707	21328.7		11.3707	19727.4
11.3813	18170.1		11.3813	21185.6		11.3813	19567.8
11.392	18060.9		11.392	21079.8		11.392	19450.2
11.4027	17956.9		11.4027	20966.1		11.4027	19338.2
11.4133	17891.9		11.4133	20815.2		11.4133	19268.2
11.424	17863.3		11.424	20742.7		11.424	19237.4
11.4347	17912.7		11.4347	20668.2		11.4347	19290.6
11.4453	18018		11.4453	20721.1		11.4453	19404
11.456	18233.8		11.456	20817.2		11.456	19636.4
11.4667	18521.1		11.4667	20991.6		11.4667	19945.8
11.4773	18964.4		11.4773	21307.2		11.4773	20423.2
11.488	19527.3		11.488	21744.2		11.488	21029.4
11.4987	20203.3		11.4987	22298.9		11.4987	21757.4
11.5093	21005.4		11.5093	23022.2		11.5093	22621.2
11.52	21879		11.52	23817.9		11.52	23562
11.5307	22799.4		11.5307	24715.6		11.5307	24553.2
11.5413	23739.3		11.5413	25668.2		11.5413	25565.4
11.552	24628.5		11.552	26622.7		11.552	26523
11.5627	25446.2		11.5627	27481.2		11.5627	27403.6
11.5733	26123.5		11.5733	28231.8		11.5733	28133
11.584	26647.4		11.584	28853.2		11.584	28697.2
11.5947	26971.1		11.5947	29233.4		11.5947	29045.8
11.6053	27068.6		11.6053	29437.2		11.6053	29150.8
11.616	26994.5		11.616	29427.4		11.616	29071
11.6267	26748.8		11.6267	29207.9		11.6267	28806.4
11.6373	26296.4		11.6373	28817.9		11.6373	28319.2
11.648	25762.1		11.648	28290.6		11.648	27743.8
11.6587	25091.3		11.6587	27657.6		11.6587	27021.4
11.6693	24397.1		11.6693	26946.1		11.6693	26273.8
11.68	23676.9		11.68	26238.5		11.68	25498.2
11.6907	22941.1		11.6907	25478		11.6907	24705.8
11.7013	22240.4		11.7013	24784.2		11.7013	23951.2
11.712	21594.3		11.712	24094.3		11.712	23255.4
11.7227	21019.7		11.7227	23457.3		11.7227	22636.6
11.7333	20456.8		11.7333	22871.2		11.7333	22030.4
11.744	19935.5		11.744	22298.9		11.744	21469
11.7547	19484.4		11.7547	21852		11.7547	20983.2
11.7653	19068.4		11.7653	21403.2		11.7653	20535.2
11.776	18675.8		11.776	21009.2		11.776	20112.4
11.7867	18323.5		11.7867	20644.7		11.7867	19733
11.7973	18002.4		11.7973	20333		11.7973	19387.2
11.808	17696.9		11.808	20027.3		11.808	19058.2
11.8187	17378.4		11.8187	19754.8		11.8187	18715.2
11.8293	17074.2		11.8293	19451		11.8293	18387.6
11.84	16766.1		11.84	19215.8		11.84	18055.8
11.8507	16484		11.8507	19014		11.8507	17752
11.8613	16198		11.8613	18772.9		11.8613	17444
11.872	15910.7		11.872	18506.3		11.872	17134.6
11.8827	15633.8		11.8827	18263.3		11.8827	16836.4
11.8933	15401.1		11.8933	18037.9		11.8933	16585.8
11.904	15151.5		11.904	17824.2		11.904	16317
11.9147	14914.9		11.9147	17653.7		11.9147	16062.2
11.9253	14716		11.9253	17463.6		11.9253	15848
11.936	14505.4		11.936	17273.5		11.936	15621.2
11.9467	14322.1		11.9467	17146.1		11.9467	15423.8
11.9573	14141.4		11.9573	16965.8		11.9573	15229.2
11.968	13977.6		11.968	16812.9		11.968	15052.8
11.9787	13832		11.9787	16697.2		11.9787	14896
11.9893	13630.5		11.9893	16571.8		11.9893	14679
12	13456.3		12	16446.4		12	14491.4
12.0107	13263.9		12.0107	16307.2		12.0107	14284.2
12.0213	13032.5		12.0213	16222.9		12.0213	14035
12.032	12825.8		12.032	16085.7		12.032	13812.4
12.0427	12611.3		12.0427	15932.8		12.0427	13581.4
12.0533	12386.4		12.0533	15787.8		12.0533	13339.2
12.064	12161.5		12.064	15636.9		12.064	13097
12.0747	11937.9		12.0747	15462.4		12.0747	12856.2
12.0853	11729.9		12.0853	15288		12.0853	12632.2
12.096	11505		12.096	15127.3		12.096	12390
12.1067	11302.2		12.1067	14974.4		12.1067	12171.6
12.1173	11118.9		12.1173	14788.2		12.1173	11974.2
12.128	10907		12.128	14596.1		12.128	11746
12.1387	10765.3		12.1387	14419.7		12.1387	11593.4
12.1493	10613.2		12.1493	14296.2		12.1493	11429.6
12.16	10478		12.16	14143.4		12.16	11284
12.1707	10366.2		12.1707	13998.3		12.1707	11163.6
12.1813	10254.4		12.1813	13857.2		12.1813	11043.2
12.192	10140		12.192	13690.6		12.192	10920
12.2027	10043.8		12.2027	13590.6		12.2027	10816.4
12.2133	9960.6		12.2133	13457.4		12.2133	10726.8
12.224	9907.3		12.224	13379		12.224	10669.4
12.2347	9829.3		12.2347	13302.5		12.2347	10585.4
12.2453	9764.3		12.2453	13220.2		12.2453	10515.4
12.256	9691.5		12.256	13124.2		12.256	10437
12.2667	9627.8		12.2667	13061.4		12.2667	10368.4
12.2773	9566.7		12.2773	12998.7		12.2773	10302.6
12.288	9523.8		12.288	12939.9		12.288	10256.4
12.2987	9490		12.2987	12877.2		12.2987	10220
12.3093	9431.5		12.3093	12836		12.3093	10157
12.32	9392.5		12.32	12738		12.32	10115
12.3307	9348.3		12.3307	12675.3		12.3307	10067.4
12.3413	9287.2		12.3413	12636.1		12.3413	10001.6
12.352	9261.2		12.352	12600.8		12.352	9973.6
12.3627	9210.5		12.3627	12540.1		12.3627	9919
12.3733	9175.4		12.3733	12526.4		12.3733	9881.2
12.384	9148.1		12.384	12498.9		12.384	9851.8
12.3947	9106.5		12.3947	12446		12.3947	9807
12.4053	9094.8		12.4053	12383.3		12.4053	9794.4
12.416	9037.6		12.416	12342.1		12.416	9732.8
12.4267	9016.8		12.4267	12271.6		12.4267	9710.4
12.4373	8984.3		12.4373	12275.5		12.4373	9675.4
12.448	8947.9		12.448	12222.6		12.448	9636.2
12.4587	8910.2		12.4587	12204.9		12.4587	9595.6
12.4693	8869.9		12.4693	12181.4		12.4693	9552.2
12.48	8836.1		12.48	12142.2		12.48	9515.8
12.4907	8803.6		12.4907	12128.5		12.4907	9480.8
12.5013	8780.2		12.5013	12095.2		12.5013	9455.6
12.512	8742.5		12.512	12061.8		12.512	9415
12.5227	8686.6		12.5227	12034.4		12.5227	9354.8
12.5333	8669.7		12.5333	11979.5		12.5333	9336.6
12.544	8641.1		12.544	11946.2		12.544	9305.8
12.5547	8603.4		12.5547	11907		12.5547	9265.2
12.5653	8593		12.5653	11863.9		12.5653	9254
12.576	8554		12.576	11848.2		12.576	9212
12.5867	8534.5		12.5867	11826.6		12.5867	9191
12.5973	8509.8		12.5973	11769.8		12.5973	9164.4
12.608	8499.4		12.608	11748.2		12.608	9153.2
12.6187	8455.2		12.6187	11750.2		12.6187	9105.6
12.6293	8418.8		12.6293	11699.2		12.6293	9066.4
12.64	8392.8		12.64	11638.5		12.64	9038.4
12.6507	8351.2		12.6507	11615		12.6507	8993.6
12.6613	8325.2		12.6613	11589.5		12.6613	8965.6
12.672	8304.4		12.672	11583.6		12.672	8943.2
12.6827	8265.4		12.6827	11534.6		12.6827	8901.2
12.6933	8239.4		12.6933	11511.1		12.6933	8873.2
12.704	8201.7		12.704	11440.5		12.704	8832.6
12.7147	8177		12.7147	11391.5		12.7147	8806
12.7253	8144.5		12.7253	11362.1		12.7253	8771
12.736	8114.6		12.736	11324.9		12.736	8738.8
12.7467	8078.2		12.7467	11272		12.7467	8699.6
12.7573	8037.9		12.7573	11234.7		12.7573	8656.2
12.768	8041.8		12.768	11221		12.768	8660.4
12.7787	7998.9		12.7787	11203.4		12.7787	8614.2
12.7893	7948.2		12.7893	11177.9		12.7893	8559.6
12.8	7939.1		12.8	11123		12.8	8549.8
12.8107	7888.4		12.8107	11077.9		12.8107	8495.2
12.8213	7863.7		12.8213	11040.7		12.8213	8468.6
12.832	7831.2		12.832	11023		12.832	8433.6
12.8427	7815.6		12.8427	10972.1		12.8427	8416.8
12.8533	7772.7		12.8533	10940.7		12.8533	8370.6
12.864	7754.5		12.864	10907.4		12.864	8351
12.8747	7738.9		12.8747	10881.9		12.8747	8334.2
12.8853	7709		12.8853	10834.9		12.8853	8302
12.896	7675.2		12.896	10821.2		12.896	8265.6
12.9067	7637.5		12.9067	10787.8		12.9067	8225
12.9173	7625.8		12.9173	10783.9		12.9173	8212.4
12.928	7584.2		12.928	10717.3		12.928	8167.6
12.9387	7581.6		12.9387	10642.8		12.9387	8164.8
12.9493	7549.1		12.9493	10613.4		12.9493	8129.8
12.96	7519.2		12.96	10597.7		12.96	8097.6
12.9707	7494.5		12.9707	10564.4		12.9707	8071
12.9813	7452.9		12.9813	10566.4		12.9813	8026.2
12.992	7430.8		12.992	10511.5		12.992	8002.4
13.0027	7408.7		13.0027	10489.9		13.0027	7978.6
13.0133	7391.8		13.0133	10468.4		13.0133	7960.4
13.024	7369.7		13.024	10423.3		13.024	7936.6
13.0347	7338.5		13.0347	10397.8		13.0347	7903
13.0453	7322.9		13.0453	10360.6		13.0453	7886.2
13.056	7296.9		13.056	10299.8		13.056	7858.2
13.0667	7276.1		13.0667	10299.8		13.0667	7835.8
13.0773	7252.7		13.0773	10252.8		13.0773	7810.6
13.088	7230.6		13.088	10235.1		13.088	7786.8
13.0987	7192.9		13.0987	10244.9		13.0987	7746.2
13.1093	7194.2		13.1093	10221.4		13.1093	7747.6
13.12	7173.4		13.12	10172.4		13.12	7725.2
13.1307	7147.4		13.1307	10135.2		13.1307	7697.2
13.1413	7126.6		13.1413	10115.6		13.1413	7674.8
13.152	7099.3		13.152	10090.1		13.152	7645.4
13.1627	7051.2		13.1627	10052.8		13.1627	7593.6
13.1733	7079.8		13.1733	10019.5		13.1733	7624.4
13.184	7046		13.184	9984.24		13.184	7588
13.1947	7020		13.1947	9952.88		13.1947	7560
13.2053	7005.7		13.2053	9927.4		13.2053	7544.6
13.216	7008.3		13.216	9925.44		13.216	7547.4
13.2267	6979.7		13.2267	9913.68		13.2267	7516.6
13.2373	6948.5		13.2373	9856.84		13.2373	7483
13.248	6945.9		13.248	9835.28		13.248	7480.2
13.2587	6908.2		13.2587	9815.68		13.2587	7439.6
13.2693	6883.5		13.2693	9811.76		13.2693	7413
13.28	6856.2		13.28	9766.68		13.28	7383.6
13.2907	6854.9		13.2907	9725.52		13.2907	7382.2
13.3013	6822.4		13.3013	9705.92		13.3013	7347.2
13.312	6813.3		13.312	9672.6		13.312	7337.4
13.3227	6804.2		13.3227	9654.96		13.3227	7327.6
13.3333	6788.6		13.3333	9643.2		13.3333	7310.8
13.344	6750.9		13.344	9615.76		13.344	7270.2
13.3547	6739.2		13.3547	9572.64		13.3547	7257.6
13.3653	6714.5		13.3653	9549.12		13.3653	7231
13.376	6721		13.376	9529.52		13.376	7238
13.3867	6692.4		13.3867	9486.4		13.3867	7207.2
13.3973	6653.4		13.3973	9506		13.3973	7165.2
13.408	6630		13.408	9451.12		13.408	7140
13.4187	6613.1		13.4187	9441.32		13.4187	7121.8
13.4293	6611.8		13.4293	9421.72		13.4293	7120.4
13.44	6592.3		13.44	9408		13.44	7099.4
13.4507	6550.7		13.4507	9378.6		13.4507	7054.6
13.4613	6546.8		13.4613	9339.4		13.4613	7050.4
13.472	6509.1		13.472	9325.68		13.472	7009.8
13.4827	6498.7		13.4827	9300.2		13.4827	6998.6
13.4933	6502.6		13.4933	9286.48		13.4933	7002.8
13.504	6481.8		13.504	9272.76		13.504	6980.4
13.5147	6462.3		13.5147	9270.8		13.5147	6959.4
13.5253	6448		13.5253	9221.8		13.5253	6944
13.536	6433.7		13.536	9194.36		13.536	6928.6
13.5467	6427.2		13.5467	9174.76		13.5467	6921.6
13.5573	6389.5		13.5573	9127.72		13.5573	6881
13.568	6383		13.568	9143.4		13.568	6874
13.5787	6368.7		13.5787	9127.72		13.5787	6858.6
13.5893	6363.5		13.5893	9088.52		13.5893	6853
13.6	6341.4		13.6	9063.04		13.6	6829.2
13.6107	6319.3		13.6107	9049.32		13.6107	6805.4
13.6213	6310.2		13.6213	9029.72		13.6213	6795.6
13.632	6315.4		13.632	9006.2		13.632	6801.2
13.6427	6336.2		13.6427	8972.88		13.6427	6823.6
13.6533	6299.8		13.6533	8984.64		13.6533	6784.4
13.664	6285.5		13.664	8967		13.664	6769
13.6747	6264.7		13.6747	8939.56		13.6747	6746.6
13.6853	6288.1		13.6853	8945.44		13.6853	6771.8
13.696	6260.8		13.696	8927.8		13.696	6742.4
13.7067	6258.2		13.7067	8914.08		13.7067	6739.6
13.7173	6240		13.7173	8882.72		13.7173	6720
13.728	6225.7		13.728	8870.96		13.728	6704.6
13.7387	6215.3		13.7387	8839.6		13.7387	6693.4
13.7493	6202.3		13.7493	8816.08		13.7493	6679.4
13.76	6181.5		13.76	8790.6		13.76	6657
13.7707	6193.2		13.7707	8780.8		13.7707	6669.6
13.7813	6143.8		13.7813	8739.64		13.7813	6616.4
13.792	6125.6		13.792	8731.8		13.792	6596.8
13.8027	6090.5		13.8027	8722		13.8027	6559
13.8133	6074.9		13.8133	8716.12		13.8133	6542.2
13.824	6081.4		13.824	8647.52		13.824	6549.2
13.8347	6064.5		13.8347	8647.52		13.8347	6531
13.8453	6043.7		13.8453	8639.68		13.8453	6508.6
13.856	6013.8		13.856	8604.4		13.856	6476.4
13.8667	5993		13.8667	8586.76		13.8667	6454
13.8773	5955.3		13.8773	8575		13.8773	6413.4
13.888	5983.9		13.888	8580.88		13.888	6444.2
13.8987	5983.9		13.8987	8535.8		13.8987	6444.2
13.9093	5950.1		13.9093	8518.16		13.9093	6407.8
13.92	5941		13.92	8480.92		13.92	6398
13.9307	5934.5		13.9307	8475.04		13.9307	6391
13.9413	5882.5		13.9413	8431.92		13.9413	6335
13.952	5873.4		13.952	8418.2		13.952	6325.2
13.9627	5842.2		13.9627	8394.68		13.9627	6291.6
13.9733	5826.6		13.9733	8361.36		13.9733	6274.8
13.984	5831.8		13.984	8353.52		13.984	6280.4
13.9947	5808.4		13.9947	8337.84		13.9947	6255.2
14.0053	5791.5		14.0053	8320.2		14.0053	6237
14.016	5781.1		14.016	8304.52		14.016	6225.8
14.0267	5760.3		14.0267	8271.2		14.0267	6203.4
14.0373	5727.8		14.0373	8255.52		14.0373	6168.4
14.048	5701.8		14.048	8192.8		14.048	6140.4
14.0587	5703.1		14.0587	8210.44		14.0587	6141.8
14.0693	5704.4		14.0693	8183		14.0693	6143.2
14.08	5686.2		14.08	8167.32		14.08	6123.6
14.0907	5673.2		14.0907	8169.28		14.0907	6109.6
14.1013	5656.3		14.1013	8137.92		14.1013	6091.4
14.112	5613.4		14.112	8128.12		14.112	6045.2
14.1227	5632.9		14.1227	8092.84		14.1227	6066.2
14.1333	5612.1		14.1333	8036		14.1333	6043.8
14.144	5578.3		14.144	8024.24		14.144	6007.4
14.1547	5566.6		14.1547	7971.32		14.1547	5994.8
14.1653	5540.6		14.1653	7957.6		14.1653	5966.8
14.176	5552.3		14.176	7953.68		14.176	5979.4
14.1867	5527.6		14.1867	7969.36		14.1867	5952.8
14.1973	5489.9		14.1973	7924.28		14.1973	5912.2
14.208	5471.7		14.208	7885.08		14.208	5892.6
14.2187	5454.8		14.2187	7871.36		14.2187	5874.4
14.2293	5448.3		14.2293	7836.08		14.2293	5867.4
14.24	5434		14.24	7822.36		14.24	5852
14.2507	5432.7		14.2507	7800.8		14.2507	5850.6
14.2613	5408		14.2613	7791		14.2613	5824
14.272	5374.2		14.272	7775.32		14.272	5787.6
14.2827	5340.4		14.2827	7751.8		14.2827	5751.2
14.2933	5335.2		14.2933	7712.6		14.2933	5745.6
14.304	5313.1		14.304	7685.16		14.304	5721.8
14.3147	5284.5		14.3147	7663.6		14.3147	5691
14.3253	5278		14.3253	7667.52		14.3253	5684
14.336	5252		14.336	7645.96		14.336	5656
14.3467	5244.2		14.3467	7598.92		14.3467	5647.6
14.3573	5223.4		14.3573	7567.56		14.3573	5625.2
14.368	5235.1		14.368	7565.6		14.368	5637.8
14.3787	5216.9		14.3787	7524.44		14.3787	5618.2
14.3893	5203.9		14.3893	7498.96		14.3893	5604.2
14.4	5206.5		14.4	7485.24		14.4	5607
14.4107	5203.9		14.4107	7481.32		14.4107	5604.2
14.4213	5172.7		14.4213	7446.04		14.4213	5570.6
14.432	5146.7		14.432	7430.36		14.432	5542.6
14.4427	5119.4		14.4427	7414.68		14.4427	5513.2
14.4533	5114.2		14.4533	7381.36		14.4533	5507.6
14.464	5094.7		14.464	7397.04		14.464	5486.6
14.4747	5092.1		14.4747	7367.64		14.4747	5483.8
14.4853	5070		14.4853	7344.12		14.4853	5460
14.496	5049.2		14.496	7340.2		14.496	5437.6
14.5067	5047.9		14.5067	7318.64		14.5067	5436.2
14.5173	5037.5		14.5173	7289.24		14.5173	5425
14.528	5032.3		14.528	7287.28		14.528	5419.4
14.5387	5034.9		14.5387	7250.04		14.5387	5422.2
14.5493	5001.1		14.5493	7240.24		14.5493	5385.8
14.56	5014.1		14.56	7240.24		14.56	5399.8
14.5707	4994.6		14.5707	7208.88		14.5707	5378.8
14.5813	4989.4		14.5813	7206.92		14.5813	5373.2
14.592	4963.4		14.592	7177.52		14.592	5345.2
14.6027	4958.2		14.6027	7171.64		14.6027	5339.6
14.6133	4949.1		14.6133	7146.16		14.6133	5329.8
14.624	4937.4		14.624	7122.64		14.624	5317.2
14.6347	4927		14.6347	7106.96		14.6347	5306
14.6453	4916.6		14.6453	7085.4		14.6453	5294.8
14.656	4915.3		14.656	7093.24		14.656	5293.4
14.6667	4894.5		14.6667	7054.04		14.6667	5271
14.6773	4889.3		14.6773	7022.68		14.6773	5265.4
14.688	4864.6		14.688	7032.48		14.688	5238.8
14.6987	4860.7		14.6987	7034.44		14.6987	5234.6
14.7093	4846.4		14.7093	6981.52		14.7093	5219.2
14.72	4839.9		14.72	6954.08		14.72	5212.2
14.7307	4825.6		14.7307	6956.04		14.7307	5196.8
14.7413	4839.9		14.7413	6918.8		14.7413	5212.2
14.752	4826.9		14.752	6938.4		14.752	5198.2
14.7627	4830.8		14.7627	6942.32		14.7627	5202.4
14.7733	4833.4		14.7733	6944.28		14.7733	5205.2
14.784	4858.1		14.784	6905.08		14.784	5231.8
14.7947	4884.1		14.7947	6924.68		14.7947	5259.8
14.8053	4899.7		14.8053	6946.24		14.8053	5276.6
14.816	4917.9		14.816	6934.48		14.816	5296.2
14.8267	4953		14.8267	6942.32		14.8267	5334
14.8373	5007.6		14.8373	6952.12		14.8373	5392.8
14.848	5038.8		14.848	7001.12		14.848	5426.4
14.8587	5096		14.8587	7008.96		14.8587	5488
14.8693	5136.3		14.8693	7067.76		14.8693	5531.4
14.88	5174		14.88	7073.64		14.88	5572
14.8907	5239		14.8907	7138.32		14.8907	5642
14.9013	5314.4		14.9013	7214.76		14.9013	5723.2
14.912	5384.6		14.912	7242.2		14.912	5798.8
14.9227	5422.3		14.9227	7320.6		14.9227	5839.4
14.9333	5491.2		14.9333	7387.24		14.9333	5913.6
14.944	5532.8		14.944	7416.64		14.944	5958.4
14.9547	5557.5		14.9547	7434.28		14.9547	5985
14.9653	5596.5		14.9653	7487.2		14.9653	6027
14.976	5605.6		14.976	7506.8		14.976	6036.8
14.9867	5608.2		14.9867	7508.76		14.9867	6039.6
14.9973	5627.7		14.9973	7522.48		14.9973	6060.6
15.008	5600.4		15.008	7495.04		15.008	6031.2
15.0187	5575.7		15.0187	7463.68		15.0187	6004.6
15.0293	5569.2		15.0293	7434.28		15.0293	5997.6
15.04	5522.4		15.04	7426.44		15.04	5947.2
15.0507	5505.5		15.0507	7371.56		15.0507	5929
15.0613	5463.9		15.0613	7344.12		15.0613	5884.2
15.072	5454.8		15.072	7308.84		15.072	5874.4
15.0827	5443.1		15.0827	7265.72		15.0827	5861.8
15.0933	5411.9		15.0933	7224.56		15.0933	5828.2
15.104	5392.4		15.104	7203		15.104	5807.2
15.1147	5356		15.1147	7167.72		15.1147	5768
15.1253	5320.9		15.1253	7152.04		15.1253	5730.2
15.136	5313.1		15.136	7103.04		15.136	5721.8
15.1467	5275.4		15.1467	7069.72		15.1467	5681.2
15.1573	5245.5		15.1573	7044.24		15.1573	5649
15.168	5216.9		15.168	7020.72		15.168	5618.2
15.1787	5198.7		15.1787	6995.24		15.1787	5598.6
15.1893	5174		15.1893	6948.2		15.1893	5572
15.2	5122		15.2	6928.6		15.2	5516
15.2107	5111.6		15.2107	6914.88		15.2107	5504.8
15.2213	5110.3		15.2213	6871.76		15.2213	5503.4
15.232	5081.7		15.232	6811		15.232	5472.6
15.2427	5051.8		15.2427	6838.44		15.2427	5440.4
15.2533	5015.4		15.2533	6820.8		15.2533	5401.2
15.264	5042.7		15.264	6799.24		15.264	5430.6
15.2747	5019.3		15.2747	6809.04		15.2747	5405.4
15.2853	5019.3		15.2853	6814.92		15.2853	5405.4
15.296	5005		15.296	6781.6		15.296	5390
15.3067	4986.8		15.3067	6773.76		15.3067	5370.4
15.3173	4960.8		15.3173	6732.6		15.3173	5342.4
15.328	4924.4		15.328	6722.8		15.328	5303.2
15.3387	4923.1		15.3387	6699.28		15.3387	5301.8
15.3493	4886.7		15.3493	6681.64		15.3493	5262.6
15.36	4851.6		15.36	6669.88		15.36	5224.8
15.3707	4829.5		15.3707	6636.56		15.3707	5201
15.3813	4842.5		15.3813	6616.96		15.3813	5215
15.392	4846.4		15.392	6577.76		15.392	5219.2
15.4027	4808.7		15.4027	6558.16		15.4027	5178.6
15.4133	4786.6		15.4133	6501.32		15.4133	5154.8
15.424	4786.6		15.424	6509.16		15.424	5154.8
15.4347	4764.5		15.4347	6479.76		15.4347	5131
15.4453	4746.3		15.4453	6446.44		15.4453	5111.4
15.456	4730.7		15.456	6434.68		15.456	5094.6
15.4667	4725.5		15.4667	6436.64		15.4667	5089
15.4773	4686.5		15.4773	6377.84		15.4773	5047
15.488	4669.6		15.488	6358.24		15.488	5028.8
15.4987	4667		15.4987	6328.84		15.4987	5026
15.5093	4642.3		15.5093	6305.32		15.5093	4999.4
15.52	4615		15.52	6275.92		15.52	4970
15.5307	4585.1		15.5307	6266.12		15.5307	4937.8
15.5413	4553.9		15.5413	6234.76		15.5413	4904.2
15.552	4529.2		15.552	6209.28		15.552	4877.6
15.5627	4507.1		15.5627	6130.88		15.5627	4853.8
15.5733	4469.4		15.5733	6142.64		15.5733	4813.2
15.584	4435.6		15.584	6101.48		15.584	4776.8
15.5947	4413.5		15.5947	6070.12		15.5947	4753
15.6053	4414.8		15.6053	6021.12		15.6053	4754.4
15.616	4400.5		15.616	6003.48		15.616	4739
15.6267	4384.9		15.6267	6019.16		15.6267	4722.2
15.6373	4362.8		15.6373	5991.72		15.6373	4698.4
15.648	4351.1		15.648	5966.24		15.648	4685.8
15.6587	4369.3		15.6587	5966.24		15.6587	4705.4
15.6693	4392.7		15.6693	5942.72		15.6693	4730.6
15.68	4403.1		15.68	5948.6		15.68	4741.8
15.6907	4404.4		15.6907	5966.24		15.6907	4743.2
15.7013	4413.5		15.7013	5946.64		15.7013	4753
15.712	4397.9		15.712	5946.64		15.712	4736.2
15.7227	4384.9		15.7227	5932.92		15.7227	4722.2
15.7333	4370.6		15.7333	5946.64		15.7333	4706.8
15.744	4322.5		15.744	5883.92		15.744	4655
15.7547	4297.8		15.7547	5889.8		15.7547	4628.4
15.7653	4253.6		15.7653	5850.6		15.7653	4580.8
15.776	4209.4		15.776	5801.6		15.776	4533.2
15.7867	4178.2		15.7867	5758.48		15.7867	4499.6
15.7973	4124.9		15.7973	5695.76		15.7973	4442.2
15.808	4087.2		15.808	5660.48		15.808	4401.6
15.8187	4030		15.8187	5591.88		15.8187	4340
15.8293	4001.4		15.8293	5529.16		15.8293	4309.2
15.84	3961.1		15.84	5488		15.84	4265.8
15.8507	3932.5		15.8507	5442.92		15.8507	4235
15.8613	3918.2		15.8613	5417.44		15.8613	4219.6
15.872	3894.8		15.872	5378.24		15.872	4194.4
15.8827	3854.5		15.8827	5319.44		15.8827	4151
15.8933	3803.8		15.8933	5293.96		15.8933	4096.4
15.904	3784.3		15.904	5252.8		15.904	4075.4
15.9147	3727.1		15.9147	5215.56		15.9147	4013.8
15.9253	3716.7		15.9253	5182.24		15.9253	4002.6
15.936	3715.4		15.936	5192.04		15.936	4001.2
15.9467	3656.9		15.9467	5160.68		15.9467	3938.2
15.9573	3634.8		15.9573	5131.28		15.9573	3914.4
15.968	3621.8		15.968	5103.84		15.968	3900.4
15.9787	3604.9		15.9787	5072.48		15.9787	3882.2
15.9893	3582.8		15.9893	5056.8		15.9893	3858.4
16	3536		16	5041.12		16	3808
16.0107	3511.3		16.0107	4978.4		16.0107	3781.4
16.0213	3491.8		16.0213	4941.16		16.0213	3760.4
16.032	3477.5		16.032	4892.16		16.032	3745
16.0427	3447.6		16.0427	4901.96		16.0427	3712.8
16.0533	3415.1		16.0533	4890.2		16.0533	3677.8
16.064	3380		16.064	4868.64		16.064	3640
16.0747	3341		16.0747	4835.32		16.0747	3598
16.0853	3318.9		16.0853	4800.04		16.0853	3574.2
16.096	3307.2		16.096	4753		16.096	3561.6
16.1067	3279.9		16.1067	4694.2		16.1067	3532.2
16.1173	3253.9		16.1173	4682.44		16.1173	3504.2
16.128	3211		16.128	4694.2		16.128	3458
16.1387	3212.3		16.1387	4639.32		16.1387	3459.4
16.1493	3185		16.1493	4606		16.1493	3430
16.16	3160.3		16.16	4568.76		16.16	3403.4
16.1707	3146		16.1707	4539.36		16.1707	3388
16.1813	3109.6		16.1813	4506.04		16.1813	3348.8
16.192	3090.1		16.192	4474.68		16.192	3327.8
16.2027	3053.7		16.2027	4439.4		16.2027	3288.6
16.2133	3030.3		16.2133	4408.04		16.2133	3263.4
16.224	3009.5		16.224	4362.96		16.224	3241
16.2347	2987.4		16.2347	4345.32		16.2347	3217.2
16.2453	2947.1		16.2453	4310.04		16.2453	3173.8
16.256	2938		16.256	4282.6		16.256	3164
16.2667	2918.5		16.2667	4268.88		16.2667	3143
16.2773	2892.5		16.2773	4257.12		16.2773	3115
16.288	2871.7		16.288	4235.56		16.288	3092.6
16.2987	2853.5		16.2987	4225.76		16.2987	3073
16.3093	2840.5		16.3093	4178.72		16.3093	3059
16.32	2844.4		16.32	4170.88		16.32	3063.2
16.3307	2827.5		16.3307	4174.8		16.3307	3045
16.3413	2796.3		16.3413	4121.88		16.3413	3011.4
16.352	2784.6		16.352	4082.68		16.352	2998.8
16.3627	2776.8		16.3627	4067		16.3627	2990.4
16.3733	2761.2		16.3733	4057.2		16.3733	2973.6
16.384	2750.8		16.384	4027.8		16.384	2962.4
16.3947	2719.6		16.3947	3992.52		16.3947	2928.8
16.4053	2698.8		16.4053	3980.76		16.4053	2906.4
16.416	2698.8		16.416	3927.84		16.416	2906.4
16.4267	2671.5		16.4267	3955.28		16.4267	2877
16.4373	2655.9		16.4373	3923.92		16.4373	2860.2
16.448	2644.2		16.448	3890.6		16.448	2847.6
16.4587	2627.3		16.4587	3865.12		16.4587	2829.4
16.4693	2603.9		16.4693	3869.04		16.4693	2804.2
16.48	2603.9		16.48	3822		16.48	2804.2
16.4907	2592.2		16.4907	3802.4		16.4907	2791.6
16.5013	2587		16.5013	3790.64		16.5013	2786
16.512	2579.2		16.512	3788.68		16.512	2777.6
16.5227	2549.3		16.5227	3745.56		16.5227	2745.4
16.5333	2525.9		16.5333	3733.8		16.5333	2720.2
16.544	2514.2		16.544	3671.08		16.544	2707.6
16.5547	2479.1		16.5547	3680.88		16.5547	2669.8
16.5653	2483		16.5653	3676.96		16.5653	2674
16.576	2490.8		16.576	3667.16		16.576	2682.4
16.5867	2451.8		16.5867	3631.88		16.5867	2640.4
16.5973	2432.3		16.5973	3616.2		16.5973	2619.4
16.608	2414.1		16.608	3573.08		16.608	2599.8
16.6187	2403.7		16.6187	3565.24		16.6187	2588.6
16.6293	2382.9		16.6293	3545.64		16.6293	2566.2
16.64	2375.1		16.64	3541.72		16.64	2557.8
16.6507	2359.5		16.6507	3533.88		16.6507	2541
16.6613	2381.6		16.6613	3518.2		16.6613	2564.8
16.672	2371.2		16.672	3486.84		16.672	2553.6
16.6827	2376.4		16.6827	3443.72		16.6827	2559.2
16.6933	2340		16.6933	3467.24		16.6933	2520
16.704	2319.2		16.704	3424.12		16.704	2497.6
16.7147	2307.5		16.7147	3430		16.7147	2485
16.7253	2297.1		16.7253	3422.16		16.7253	2473.8
16.736	2290.6		16.736	3400.6		16.736	2466.8
16.7467	2273.7		16.7467	3363.36		16.7467	2448.6
16.7573	2271.1		16.7573	3345.72		16.7573	2445.8
16.768	2260.7		16.768	3320.24		16.768	2434.6
16.7787	2256.8		16.7787	3306.52		16.7787	2430.4
16.7893	2230.8		16.7893	3300.64		16.7893	2402.4
16.8	2206.1		16.8	3284.96		16.8	2375.8
16.8107	2212.6		16.8107	3255.56		16.8107	2382.8
16.8213	2177.5		16.8213	3253.6		16.8213	2345
16.832	2173.6		16.832	3204.6		16.832	2340.8
16.8427	2165.8		16.8427	3200.68		16.8427	2332.4
16.8533	2171		16.8533	3169.32		16.8533	2338
16.864	2148.9		16.864	3159.52		16.864	2314.2
16.8747	2128.1		16.8747	3108.56		16.8747	2291.8
16.8853	2124.2		16.8853	3143.84		16.8853	2287.6
16.896	2112.5		16.896	3137.96		16.896	2275
16.9067	2096.9		16.9067	3116.4		16.9067	2258.2
16.9173	2085.2		16.9173	3088.96		16.9173	2245.6
16.928	2069.6		16.928	3059.56		16.928	2228.8
16.9387	2082.6		16.9387	3041.92		16.9387	2242.8
16.9493	2081.3		16.9493	3008.6		16.9493	2241.4
16.96	2068.3		16.96	3018.4		16.96	2227.4
16.9707	2069.6		16.9707	3038		16.9707	2228.8
16.9813	2069.6		16.9813	3032.12		16.9813	2228.8
16.992	2059.2		16.992	2979.2		16.992	2217.6
17.0027	2035.8		17.0027	2975.28		17.0027	2192.4
17.0133	2057.9		17.0133	2989		17.0133	2216.2
17.024	2035.8		17.024	2992.92		17.024	2192.4
17.0347	2042.3		17.0347	2983.12		17.0347	2199.4
17.0453	2038.4		17.0453	2947.84		17.0453	2195.2
17.056	2020.2		17.056	2914.52		17.056	2175.6
17.0667	2024.1		17.0667	2914.52		17.0667	2179.8
17.0773	2007.2		17.0773	2898.84		17.0773	2161.6
17.088	1979.9		17.088	2887.08		17.088	2132.2
17.0987	1995.5		17.0987	2881.2		17.0987	2149
17.1093	1969.5		17.1093	2853.76		17.1093	2121
17.12	1978.6		17.12	2842		17.12	2130.8
17.1307	1951.3		17.1307	2842		17.1307	2101.4
17.1413	1935.7		17.1413	2842		17.1413	2084.6
17.152	1926.6		17.152	2808.68		17.152	2074.8
17.1627	1925.3		17.1627	2798.88		17.1627	2073.4
17.1733	1916.2		17.1733	2802.8		17.1733	2063.6
17.184	1903.2		17.184	2769.48		17.184	2049.6
17.1947	1866.8		17.1947	2765.56		17.1947	2010.4
17.2053	1848.6		17.2053	2755.76		17.2053	1990.8
17.216	1830.4		17.216	2681.28		17.216	1971.2
17.2267	1822.6		17.2267	2702.84		17.2267	1962.8
17.2373	1805.7		17.2373	2665.6		17.2373	1944.6
17.248	1791.4		17.248	2606.8		17.248	1929.2
17.2587	1773.2		17.2587	2606.8		17.2587	1909.6
17.2693	1758.9		17.2693	2587.2		17.2693	1894.2
17.28	1743.3		17.28	2546.04		17.28	1877.4
17.2907	1725.1		17.2907	2544.08		17.2907	1857.8
17.3013	1709.5		17.3013	2499		17.3013	1841
17.312	1690		17.312	2483.32		17.312	1820
17.3227	1687.4		17.3227	2455.88		17.3227	1817.2
17.3333	1673.1		17.3333	2465.68		17.3333	1801.8
17.344	1641.9		17.344	2432.36		17.344	1768.2
17.3547	1619.8		17.3547	2377.48		17.3547	1744.4
17.3653	1627.6		17.3653	2332.4		17.3653	1752.8
17.376	1601.6		17.376	2348.08		17.376	1724.8
17.3867	1588.6		17.3867	2318.68		17.3867	1710.8
17.3973	1588.6		17.3973	2314.76		17.3973	1710.8
17.408	1557.4		17.408	2316.72		17.408	1677.2
17.4187	1571.7		17.4187	2330.44		17.4187	1692.6
17.4293	1553.5		17.4293	2293.2		17.4293	1673
17.44	1515.8		17.44	2240.28		17.44	1632.4
17.4507	1509.3		17.4507	2216.76		17.4507	1625.4
17.4613	1509.3		17.4613	2212.84		17.4613	1625.4
17.472	1487.2		17.472	2187.36		17.472	1601.6
17.4827	1474.2		17.4827	2138.36		17.4827	1587.6
17.4933	1435.2		17.4933	2142.28		17.4933	1545.6
17.504	1436.5		17.504	2150.12		17.504	1547
17.5147	1420.9		17.5147	2138.36		17.5147	1530.2
17.5253	1428.7		17.5253	2120.72		17.5253	1538.6
17.536	1418.3		17.536	2085.44		17.536	1527.4
17.5467	1385.8		17.5467	2075.64		17.5467	1492.4
17.5573	1371.5		17.5573	2038.4		17.5573	1477
17.568	1400.1		17.568	2032.52		17.568	1507.8
17.5787	1388.4		17.5787	2028.6		17.5787	1495.2
17.5893	1374.1		17.5893	1985.48		17.5893	1479.8
17.6	1339		17.6	2012.92		17.6	1442
17.6107	1310.4		17.6107	1944.32		17.6107	1411.2
17.6213	1300		17.6213	1946.28		17.6213	1400
17.632	1290.9		17.632	1911		17.632	1390.2
17.6427	1288.3		17.6427	1903.16		17.6427	1387.4
17.6533	1276.6		17.6533	1879.64		17.6533	1374.8
17.664	1290.9		17.664	1854.16		17.664	1390.2
17.6747	1281.8		17.6747	1858.08		17.6747	1380.4
17.6853	1267.5		17.6853	1842.4		17.6853	1365
17.696	1253.2		17.696	1846.32		17.696	1349.6
17.7067	1231.1		17.7067	1789.48		17.7067	1325.8
17.7173	1223.3		17.7173	1760.08		17.7173	1317.4
17.728	1201.2		17.728	1756.16		17.728	1293.6
17.7387	1188.2		17.7387	1758.12		17.7387	1279.6
17.7493	1198.6		17.7493	1726.76		17.7493	1290.8
17.76	1179.1		17.76	1740.48		17.76	1269.8
17.7707	1158.3		17.7707	1734.6		17.7707	1247.4
17.7813	1149.2		17.7813	1734.6		17.7813	1237.6
17.792	1136.2		17.792	1695.4		17.792	1223.6
17.8027	1119.3		17.8027	1648.36		17.8027	1205.4
17.8133	1114.1		17.8133	1652.28		17.8133	1199.8
17.824	1101.1		17.824	1624.84		17.824	1185.8
17.8347	1103.7		17.8347	1620.92		17.8347	1188.6
17.8453	1082.9		17.8453	1626.8		17.8453	1166.2
17.856	1067.3		17.856	1591.52		17.856	1149.4
17.8667	1043.9		17.8667	1583.68		17.8667	1124.2
17.8773	1075.1		17.8773	1558.2		17.8773	1157.8
17.888	1056.9		17.888	1542.52		17.888	1138.2
17.8987	1050.4		17.8987	1507.24		17.8987	1131.2
17.9093	1028.3		17.9093	1485.68		17.9093	1107.4
17.92	1004.9		17.92	1493.52		17.92	1082.2
17.9307	989.3		17.9307	1430.8		17.9307	1065.4
17.9413	981.5		17.9413	1436.68		17.9413	1057
17.952	949		17.952	1444.52		17.952	1022
17.9627	962		17.9627	1417.08		17.9627	1036
17.9733	937.3		17.9733	1399.44		17.9733	1009.4
17.984	932.1		17.984	1364.16		17.984	1003.8
17.9947	913.9		17.9947	1342.6		17.9947	984.2
18.0053	891.8		18.0053	1293.6		18.0053	960.4
18.016	890.5		18.016	1258.32		18.016	959
18.0267	872.3		18.0267	1293.6		18.0267	939.4
18.0373	860.6		18.0373	1264.2		18.0373	926.8
18.048	852.8		18.048	1268.12		18.048	918.4
18.0587	828.1		18.0587	1258.32		18.0587	891.8
18.0693	807.3		18.0693	1225		18.0693	869.4
18.08	809.9		18.08	1195.6		18.08	872.2
18.0907	803.4		18.0907	1144.64		18.0907	865.2
18.1013	807.3		18.1013	1138.76		18.1013	869.4
18.112	787.8		18.112	1146.6		18.112	848.4
18.1227	781.3		18.1227	1142.68		18.1227	841.4
18.1333	767		18.1333	1121.12		18.1333	826
18.144	741		18.144	1115.24		18.144	798
18.1547	735.8		18.1547	1099.56		18.1547	792.4
18.1653	717.6		18.1653	1070.16		18.1653	772.8
18.176	694.2		18.176	1060.36		18.176	747.6
18.1867	711.1		18.1867	1062.32		18.1867	765.8
18.1973	689		18.1973	997.64		18.1973	742
18.208	685.1		18.208	1015.28		18.208	737.8
18.2187	652.6		18.2187	1005.48		18.2187	702.8
18.2293	638.3		18.2293	983.92		18.2293	687.4
18.24	612.3		18.24	966.28		18.24	659.4
18.2507	625.3		18.2507	956.48		18.2507	673.4
18.2613	586.3		18.2613	964.32		18.2613	631.4
18.272	588.9		18.272	925.12		18.272	634.2
18.2827	588.9		18.2827	899.64		18.2827	634.2
18.2933	557.7		18.2933	868.28		18.2933	600.6
18.304	548.6		18.304	864.36		18.304	590.8
18.3147	539.5		18.3147	852.6		18.3147	581
18.3253	517.4		18.3253	787.92		18.3253	557.2
18.336	527.8		18.336	762.44		18.336	568.4
18.3467	518.7		18.3467	760.48		18.3467	558.6
18.3573	501.8		18.3573	770.28		18.3573	540.4
18.368	457.6		18.368	776.16		18.368	492.8
18.3787	460.2		18.3787	713.44		18.3787	495.6
18.3893	455		18.3893	709.52		18.3893	490
18.4	421.2		18.4	697.76		18.4	453.6
18.4107	427.7		18.4107	678.16		18.4107	460.6
18.4213	417.3		18.4213	638.96		18.4213	449.4
18.432	400.4		18.432	625.24		18.432	431.2
18.4427	393.9		18.4427	644.84		18.4427	424.2
18.4533	377		18.4533	593.88		18.4533	406
18.464	356.2		18.464	584.08		18.464	383.6
18.4747	352.3		18.4747	540.96		18.4747	379.4
18.4853	348.4		18.4853	546.84		18.4853	375.2
18.496	353.6		18.496	544.88		18.496	380.8
18.5067	335.4		18.5067	523.32		18.5067	361.2
18.5173	340.6		18.5173	495.88		18.5173	366.8
18.528	318.5		18.528	501.76		18.528	343
18.5387	301.6		18.5387	476.28		18.5387	324.8
18.5493	258.7		18.5493	450.8		18.5493	278.6
18.56	261.3		18.56	474.32		18.56	281.4
18.5707	247		18.5707	423.36		18.5707	266
18.5813	228.8		18.5813	405.72		18.5813	246.4
18.592	244.4		18.592	399.84		18.592	263.2
18.6027	215.8		18.6027	370.44		18.6027	232.4
18.6133	218.4		18.6133	348.88		18.6133	235.2
18.624	211.9		18.624	321.44		18.624	228.2
18.6347	192.4		18.6347	315.56		18.6347	207.2
18.6453	192.4		18.6453	301.84		18.6453	207.2
18.656	176.8		18.656	290.08		18.656	190.4
18.6667	159.9		18.6667	270.48		18.6667	172.2
18.6773	137.8		18.6773	256.76		18.6773	148.4
18.688	118.3		18.688	219.52		18.688	127.4
18.6987	110.5		18.6987	192.08		18.6987	119
18.7093	101.4		18.7093	180.32		18.7093	109.2
18.72	91		18.72	148.96		18.72	98
18.7307	78		18.7307	131.32		18.7307	84
18.7413	61.1		18.7413	141.12		18.7413	65.8
18.752	55.9		18.752	131.32		18.752	60.2
18.7627	52		18.7627	109.76		18.7627	56
18.7733	54.6		18.7733	98		18.7733	58.8
18.784	28.6		18.784	82.32		18.784	30.8
18.7947	13		18.7947	68.6		18.7947	14
18.8053	20.8		18.8053	23.52		18.8053	22.4
18.816	1.3		18.816	1.96		18.816	1.4
18.8267	-5.2		18.8267	0		18.8267	-5.6
18.8373	-22.1		18.8373	-23.52		18.8373	-23.8
18.848	-44.2		18.848	-29.4		18.848	-47.6
18.8587	-59.8		18.8587	-37.24		18.8587	-64.4
18.8693	-45.5		18.8693	-74.48		18.8693	-49
18.88	-91		18.88	-92.12		18.88	-98
18.8907	-97.5		18.8907	-111.72		18.8907	-105
18.9013	-117		18.9013	-123.48		18.9013	-126
18.912	-120.9		18.912	-139.16		18.912	-130.2
18.9227	-114.4		18.9227	-162.68		18.9227	-123.2
18.9333	-131.3		18.9333	-196		18.9333	-141.4
18.944	-143		18.944	-180.32		18.944	-154
18.9547	-165.1		18.9547	-207.76		18.9547	-177.8
18.9653	-161.2		18.9653	-229.32		18.9653	-173.6
18.976	-182		18.976	-229.32		18.976	-196
18.9867	-182		18.9867	-211.68		18.9867	-196
18.9973	-209.3		18.9973	-243.04		18.9973	-225.4
19.008	-222.3		19.008	-295.96		19.008	-239.4
19.0187	92		19.0187	-331.24		19.0187	-228.2
19.0293	69		19.0293	-329.28		19.0293	-235.2
19.04	57		19.04	-343		19.04	-268.8
19.0507	44		19.0507	-350.84		19.0507	-277.2
19.0613	42		19.0613	-409.64		19.0613	-294
19.072	23		19.072	-386.12		19.072	-316.4
19.0827	13		19.0827	-448.84		19.0827	-324.8
19.0933	-3		19.0933	-460.6		19.0933	-336
19.104	2		19.104	-464.52		19.104	-341.6
19.1147	-16		19.1147	-466.48		19.1147	-337.4
19.1253	-22		19.1253	-490		19.1253	-340.2
19.136	-20		19.136	-488.04		19.136	-362.6
19.1467	-36		19.1467	-511.56		19.1467	-378
19.1573	-49		19.1573	-539		19.1573	-407.4
19.168	-61		19.168	-535.08		19.168	-424.2
19.1787	-69		19.1787	-535.08		19.1787	-404.6
19.1893	-61		19.1893	-558.6		19.1893	-417.2
19.2	-76		19.2	-584.08		19.2	-445.2
19.2107	-91		19.2107	-621.32		19.2107	-432.6
19.2213	-107		19.2213	-640.92		19.2213	-455
19.232	-110		19.232	-660.52		19.232	-462
19.2427	-125		19.2427	-684.04		19.2427	-467.6
19.2533	-130		19.2533	-660.52		19.2533	-502.6
19.264	-130		19.264	-715.4		19.264	-499.8
19.2747	-138		19.2747	-719.32		19.2747	-502.6
19.2853	-165		19.2853	-731.08		19.2853	-537.6
19.296	-164		19.296	-709.52		19.296	-536.2
19.3067	-184		19.3067	-731.08		19.3067	-565.6
19.3173	-194		19.3173	-793.8		19.3173	-551.6
19.328	-190		19.328	-821.24		19.328	-561.4
19.3387	-201		19.3387	-852.6		19.3387	-575.4
19.3493	-206		19.3493	-856.52		19.3493	-578.2
19.36	-195		19.36	-836.92		19.36	-604.8
19.3707	-214		19.3707	-821.24		19.3707	-621.6
19.3813	-224		19.3813	-846.72		19.3813	-637
19.392	-228		19.392	-897.68		19.392	-620.2
19.4027	-244		19.4027	-942.76		19.4027	-630
19.4133	-259		19.4133	-921.2		19.4133	-623
19.424	-271		19.424	-923.16		19.424	-666.4
19.4347	-274		19.4347	-950.6		19.4347	-666.4
19.4453	-293		19.4453	-950.6		19.4453	-673.4
19.456	-302		19.456	-985.88		19.456	-688.8
19.4667	-321		19.4667	-1042.72		19.4667	-707
19.4773	-332		19.4773	-1032.92		19.4773	-708.4
19.488	-332		19.488	-1052.52		19.488	-721
19.4987	-331		19.4987	-1091.72		19.4987	-740.6
19.5093	-330		19.5093	-1130.92		19.5093	-756
19.52	-351		19.52	-1107.4		19.52	-764.4
19.5307	-353		19.5307	-1132.88		19.5307	-782.6
19.5413	-354		19.5413	-1146.6		19.5413	-779.8
19.552	-363		19.552	-1146.6		19.552	-813.4
19.5627	-381		19.5627	-1150.52		19.5627	-827.4
19.5733	-403		19.5733	-1154.44		19.5733	-817.6
19.584	-414		19.584	-1168.16		19.584	-852.6
19.5947	-407		19.5947	-1209.32		19.5947	-876.4
19.6053	-429		19.6053	-1207.36		19.6053	-880.6
19.616	-428		19.616	-1228.92		19.616	-855.4
19.6267	-430		19.6267	-1230.88		19.6267	-882
19.6373	-444		19.6373	-1281.84		19.6373	-887.6
19.648	-457		19.648	-1297.52		19.648	-894.6
19.6587	-450		19.6587	-1319.08		19.6587	-915.6
19.6693	-476		19.6693	-1323		19.6693	-929.6
19.68	-489		19.68	-1362.2		19.68	-946.4
19.6907	-497		19.6907	-1354.36		19.6907	-957.6
19.7013	-523		19.7013	-1366.12		19.7013	-970.2
19.712	-537		19.712	-1407.28		19.712	-973
19.7227	-543		19.7227	-1389.64		19.7227	-964.6
19.7333	-568		19.7333	-1399.44		19.7333	-994
19.744	-566		19.744	-1419.04		19.744	-998.2
19.7547	-573		19.7547	-1462.16		19.7547	-995.4
19.7653	-577		19.7653	-1481.76		19.7653	-1037.4
19.776	-585		19.776	-1456.28		19.776	-1062.6
19.7867	-591		19.7867	-1475.88		19.7867	-1068.2
19.7973	-609		19.7973	-1515.08		19.7973	-1040.2
19.808	-601		19.808	-1517.04		19.808	-1083.6
19.8187	-617		19.8187	-1538.6		19.8187	-1104.6
19.8293	-637		19.8293	-1550.36		19.8293	-1111.6
19.84	-663		19.84	-1560.16		19.84	-1131.2
19.8507	-647		19.8507	-1571.92		19.8507	-1127
19.8613	-661		19.8613	-1609.16		19.8613	-1157.8
19.872	-677		19.872	-1634.64		19.872	-1159.2
19.8827	-693		19.8827	-1620.92		19.8827	-1180.2
19.8933	-714		19.8933	-1632.68		19.8933	-1180.2
19.904	-733		19.904	-1689.52		19.904	-1194.2
19.9147	-728		19.9147	-1691.48		19.9147	-1220.8
19.9253	-722		19.9253	-1703.24		19.9253	-1241.8
19.936	-725		19.936	-1730.68		19.936	-1258.6
19.9467	-736		19.9467	-1752.24		19.9467	-1253
19.9573	-746		19.9573	-1779.68		19.9573	-1276.8
19.968	-754		19.968	-1811.04		19.968	-1282.4
19.9787	-754		19.9787	-1797.32		19.9787	-1292.2
19.9893	-786		19.9893	-1811.04		19.9893	-1303.4
20	-791		20	-1834.56		20	-1317.4
20.0107	-809		20.0107	-1826.72		20.0107	-1324.4
20.0213	-807		20.0213	-1869.84		20.0213	-1349.6
20.032	-813		20.032	-1905.12		20.032	-1344
20.0427	-816		20.0427	-1920.8		20.0427	-1355.2
20.0533	-824		20.0533	-1924.72		20.0533	-1373.4
20.064	-829		20.064	-1950.2		20.064	-1383.2
20.0747	-841		20.0747	-1934.52		20.0747	-1401.4
20.0853	-858		20.0853	-1936.48		20.0853	-1436.4
20.096	-872		20.096	-1991.36		20.096	-1443.4
20.1067	-888		20.1067	-1991.36		20.1067	-1422.4
20.1173	-887		20.1173	-2030.56		20.1173	-1432.2
20.128	-886		20.128	-2028.6		20.128	-1457.4
20.1387	-901		20.1387	-2058		20.1387	-1465.8
20.1493	-913		20.1493	-2085.44		20.1493	-1478.4
20.16	-940		20.16	-2073.68		20.16	-1465.8
20.1707	-937		20.1707	-2093.28		20.1707	-1488.2
20.1813	-936		20.1813	-2120.72		20.1813	-1514.8
20.192	-946		20.192	-2120.72		20.192	-1528.8
20.2027	-970		20.2027	-2154.04		20.2027	-1562.4
20.2133	-962		20.2133	-2181.48		20.2133	-1566.6
20.224	-959		20.224	-2199.12		20.224	-1577.8
20.2347	-974		20.2347	-2238.32		20.2347	-1582
20.2453	-992		20.2453	-2214.8		20.2453	-1586.2
20.256	-1000		20.256	-2214.8		20.256	-1601.6
20.2667	-1009		20.2667	-2250.08		20.2667	-1603
20.2773	-1026		20.2773	-2287.32		20.2773	-1643.6
20.288	-1022		20.288	-2306.92		20.288	-1663.2
20.2987	-1035		20.2987	-2316.72		20.2987	-1653.4
20.3093	-1044		20.3093	-2316.72		20.3093	-1659
20.32	-1060		20.32	-2322.6		20.32	-1659
20.3307	-1064		20.3307	-2344.16		20.3307	-1667.4
20.3413	-1071		20.3413	-2357.88		20.3413	-1692.6
20.352	-1086		20.352	-2361.8		20.352	-1694
20.3627	-1086		20.3627	-2348.08		20.3627	-1678.6
20.3733	-1087		20.3733	-2369.64		20.3733	-1671.6
20.384	-1099		20.384	-2397.08		20.384	-1671.6
20.3947	-1116		20.3947	-2391.2		20.3947	-1661.8
20.4053	-1120		20.4053	-2399.04		20.4053	-1632.4
20.416	-1111		20.416	-2373.56		20.416	-1624
20.4267	-1112		20.4267	-2332.4		20.4267	-1566.6
20.4373	-1124		20.4373	-2357.88		20.4373	-1535.8
20.448	-1112		20.448	-2322.6		20.448	-1524.6
20.4587	-1105		20.4587	-2289.28		20.4587	-1440.6
20.4693	-1093		20.4693	-2257.92		20.4693	-1422.4
20.48	-1081		20.48	-2210.88		20.48	-1401.4
20.4907	-1076		20.4907	-2210.88		20.4907	-1369.2
20.5013	-1052		20.5013	-2179.52		20.5013	-1381.8
20.512	-1053		20.512	-2197.16		20.512	-1373.4
20.5227	-1026		20.5227	-2222.64		20.5227	-1365
20.5333	-999		20.5333	-2252.04		20.5333	-1381.8
20.544	-980		20.544	-2267.72		20.544	-1405.6
20.5547	-962		20.5547	-2293.2		20.5547	-1430.8
20.5653	-956		20.5653	-2304.96		20.5653	-1454.6
20.576	-931		20.576	-2324.56		20.576	-1471.4
20.5867	-923		20.5867	-2381.4		20.5867	-1507.8
20.5973	-913		20.5973	-2418.64		20.5973	-1541.4
20.608	-893		20.608	-2463.72		20.608	-1568
20.6187	-883		20.6187	-2479.4		20.6187	-1598.8
20.6293	-871		20.6293	-2528.4		20.6293	-1657.6
20.64	-871		20.64	-2551.92		20.64	-1673
20.6507	-893		20.6507	-2591.12		20.6507	-1685.6
20.6613	-885		20.6613	-2626.4		20.6613	-1720.6
20.672	-905		20.672	-2640.12		20.672	-1747.2
20.6827	-904		20.6827	-2663.64		20.6827	-1793.4
20.6933	-934		20.6933	-2718.52		20.6933	-1831.2
20.704	-970		20.704	-2785.16		20.704	-1853.6
20.7147	-995		20.7147	-2793		20.7147	-1866.2
20.7253	-1003		20.7253	-2832.2		20.7253	-1902.6
20.736	-1059		20.736	-2826.32		20.736	-1923.6
20.7467	-1095		20.7467	-2853.76		20.7467	-1969.8
20.7573	-1135		20.7573	-2879.24		20.7573	-1988
20.768	-1168		20.768	-2930.2		20.768	-2021.6
20.7787	-1212		20.7787	-2973.32		20.7787	-2053.8
20.7893	-1249		20.7893	-2981.16		20.7893	-2066.4
20.8	-1266		20.8	-2992.92		20.8	-2087.4
20.8107	-1303		20.8107	-3024.28		20.8107	-2109.8
20.8213	-1328		20.8213	-3038		20.8213	-2149
20.832	-1350		20.832	-3081.12		20.832	-2164.4
20.8427	-1386		20.8427	-3088.96		20.8427	-2156
20.8533	-1419		20.8533	-3122.28		20.8533	-2168.6
20.864	-1430		20.864	-3122.28		20.864	-2199.4
20.8747	-1451		20.8747	-3134.04		20.8747	-2237.2
20.8853	-1475		20.8853	-3190.88		20.8853	-2235.8
20.896	-1478		20.896	-3198.72		20.896	-2255.4
20.9067	-1478		20.9067	-3216.36		20.9067	-2284.8
20.9173	-1486		20.9173	-3222.24		20.9173	-2303
20.928	-1497		20.928	-3247.72		20.928	-2308.6
20.9387	-1517		20.9387	-3259.48		20.9387	-2319.8
20.9493	-1531		20.9493	-3312.4		20.9493	-2331
20.96	-1551		20.96	-3337.88		20.96	-2356.2
20.9707	-1553		20.9707	-3363.36		20.9707	-2364.6
20.9813	-1553		20.9813	-3373.16		20.9813	-2398.2
20.992	-1556		20.992	-3384.92		20.992	-2394
21.0027	-1562		21.0027	-3408.44		21.0027	-2405.2
21.0133	-1597		21.0133	-3443.72		21.0133	-2410.8
21.024	-1615		21.024	-3426.08		21.024	-2434.6
21.0347	-1625		21.0347	-3461.36		21.0347	-2448.6
21.0453	-1623		21.0453	-3500.56		21.0453	-2458.4
21.056	-1650		21.056	-3494.68		21.056	-2479.4
21.0667	-1651		21.0667	-3516.24		21.0667	-2493.4
21.0773	-1649		21.0773	-3520.16		21.0773	-2494.8
21.088	-1659		21.088	-3539.76		21.088	-2517.2
21.0987	-1658		21.0987	-3549.56		21.0987	-2529.8
21.1093	-1676		21.1093	-3592.68		21.1093	-2553.6
21.12	-1692		21.12	-3643.64		21.12	-2567.6
21.1307	-1690		21.1307	-3624.04		21.1307	-2601.2
21.1413	-1695		21.1413	-3624.04		21.1413	-2599.8
21.152	-1714		21.152	-3653.44		21.152	-2601.2
21.1627	-1737		21.1627	-3682.84		21.1627	-2634.8
21.1733	-1745		21.1733	-3694.6		21.1733	-2637.6
21.184	-1743		21.184	-3676.96		21.184	-2648.8
21.1947	-1750		21.1947	-3704.4		21.1947	-2671.2
21.2053	-1748		21.2053	-3722.04		21.2053	-2678.2
21.216	-1768		21.216	-3751.44		21.216	-2672.6
21.2267	-1782		21.2267	-3771.04		21.2267	-2685.2
21.2373	-1790		21.2373	-3802.4		21.2373	-2655.8
21.248	-1793		21.248	-3820.04		21.248	-2689.4
21.2587	-1818		21.2587	-3820.04		21.2587	-2728.6
21.2693	-1829		21.2693	-3837.68		21.2693	-2735.6
21.28	-1828		21.28	-3839.64		21.28	-2718.8
21.2907	-1851		21.2907	-3869.04		21.2907	-2739.8
[truncated: 2,224 more rows]

## Sheet: Fig.4c SVBP_VASH2_C158A
HPLC raw data of reaction mixture produced by SVBP1-66/VASH21-355(C158A)
repeat 1			repeat 2			repeat 3
R.Time (min)	Intensity		R.Time (min)	Intensity		R.Time (min)	Intensity
0	0		0	0		0	0
0.01067	0		0.01067	0		0.01067	0
0.02133	0		0.02133	0		0.02133	0
0.032	0		0.032	0		0.032	0
0.04267	0		0.04267	0		0.04267	0
0.05333	0		0.05333	0		0.05333	0
0.064	0		0.064	0		0.064	0
0.07467	0		0.07467	0		0.07467	0
0.08533	0		0.08533	0		0.08533	0
0.096	0		0.096	0		0.096	0
0.10667	0		0.10667	0		0.10667	12.6
0.11733	-17		0.11733	-4.2		0.11733	25.2
0.128	-10		0.128	-4.8		0.128	24.5
0.13867	18		0.13867	-6		0.13867	47.6
0.14933	31		0.14933	0		0.14933	67.9
0.16	64		0.16	-3.6		0.16	89.6
0.17067	57		0.17067	-6		0.17067	119.7
0.18133	82		0.18133	4.8		0.18133	151.2
0.192	96		0.192	-7.2		0.192	175
0.20267	115		0.20267	-0.6		0.20267	191.8
0.21333	127		0.21333	12		0.21333	223.3
0.224	143		0.224	10.2		0.224	263.2
0.23467	173		0.23467	9.6		0.23467	283.5
0.24533	179		0.24533	5.4		0.24533	300.3
0.256	196		0.256	1.8		0.256	312.9
0.26667	201		0.26667	0.6		0.26667	342.3
0.27733	220		0.27733	9.6		0.27733	375.9
0.288	235		0.288	3.6		0.288	410.9
0.29867	267		0.29867	10.8		0.29867	439.6
0.30933	288		0.30933	2.4		0.30933	470.4
0.32	299		0.32	8.4		0.32	489.3
0.33067	304		0.33067	8.4		0.33067	513.1
0.34133	332		0.34133	-2.4		0.34133	535.5
0.352	322		0.352	10.2		0.352	561.4
0.36267	350		0.36267	17.4		0.36267	589.4
0.37333	355		0.37333	19.8		0.37333	612.5
0.384	395		0.384	22.2		0.384	635.6
0.39467	392		0.39467	6.6		0.39467	664.3
0.40533	425		0.40533	7.2		0.40533	700.7
0.416	445		0.416	1.2		0.416	725.2
0.42667	454		0.42667	2.4		0.42667	745.5
0.43733	486		0.43733	13.8		0.43733	772.8
0.448	496		0.448	15.6		0.448	799.4
0.45867	507		0.45867	19.8		0.45867	824.6
0.46933	516		0.46933	13.2		0.46933	849.8
0.48	543		0.48	19.8		0.48	874.3
0.49067	539		0.49067	12		0.49067	889
0.50133	544		0.50133	9.6		0.50133	917.7
0.512	575		0.512	6.6		0.512	940.1
0.52267	575		0.52267	9.6		0.52267	954.8
0.53333	586		0.53333	14.4		0.53333	980
0.544	609		0.544	13.2		0.544	1001.7
0.55467	615		0.55467	15		0.55467	1017.8
0.56533	636		0.56533	6.6		0.56533	1038.1
0.576	663		0.576	9.6		0.576	1068.9
0.58667	669		0.58667	16.8		0.58667	1089.9
0.59733	671		0.59733	14.4		0.59733	1119.3
0.608	695		0.608	19.2		0.608	1141
0.61867	707		0.61867	7.8		0.61867	1150.8
0.62933	738		0.62933	16.8		0.62933	1171.8
0.64	731		0.64	16.8		0.64	1190
0.65067	740		0.65067	18		0.65067	1211
0.66133	758		0.66133	25.8		0.66133	1236.2
0.672	770		0.672	18		0.672	1254.4
0.68267	784		0.68267	24.6		0.68267	1281
0.69333	802		0.69333	15.6		0.69333	1295
0.704	800		0.704	12		0.704	1315.3
0.71467	828		0.71467	16.2		0.71467	1334.9
0.72533	828		0.72533	16.2		0.72533	1348.9
0.736	836		0.736	21		0.736	1364.3
0.74667	850		0.74667	13.8		0.74667	1374.1
0.75733	858		0.75733	18		0.75733	1402.1
0.768	876		0.768	15		0.768	1419.6
0.77867	889		0.77867	15.6		0.77867	1437.1
0.78933	898		0.78933	7.2		0.78933	1444.8
0.8	904		0.8	8.4		0.8	1474.9
0.81067	921		0.81067	15.6		0.81067	1498.7
0.82133	918		0.82133	18.6		0.82133	1516.9
0.832	943		0.832	17.4		0.832	1519
0.84267	953		0.84267	16.8		0.84267	1542.8
0.85333	969		0.85333	21.6		0.85333	1561
0.864	972		0.864	19.8		0.864	1570.8
0.87467	988		0.87467	16.8		0.87467	1593.2
0.88533	1002		0.88533	21		0.88533	1619.1
0.896	1011		0.896	25.8		0.896	1629.6
0.90667	1010		0.90667	27		0.90667	1636.6
0.91733	1008		0.91733	27.6		0.91733	1659
0.928	1038		0.928	22.2		0.928	1666
0.93867	1043		0.93867	17.4		0.93867	1687
0.94933	1064		0.94933	20.4		0.94933	1704.5
0.96	1069		0.96	12.6		0.96	1723.4
0.97067	1075		0.97067	9.6		0.97067	1728.3
0.98133	1096		0.98133	16.2		0.98133	1749.3
0.992	1115		0.992	19.2		0.992	1780.8
1.00267	1113		1.00267	16.2		1.00267	1785
1.01333	1127		1.01333	24.6		1.01333	1806
1.024	1143		1.024	26.4		1.024	1818.6
1.03467	1143		1.03467	25.8		1.03467	1836.1
1.04533	1155		1.04533	28.8		1.04533	1853.6
1.056	1150		1.056	25.2		1.056	1857.8
1.06667	1173		1.06667	21.6		1.06667	1877.4
1.07733	1183		1.07733	28.2		1.07733	1887.2
1.088	1197		1.088	20.4		1.088	1904
1.09867	1213		1.09867	15.6		1.09867	1927.1
1.10933	1210		1.10933	14.4		1.10933	1930.6
1.12	1216		1.12	12		1.12	1949.5
1.13067	1243		1.13067	21		1.13067	1964.9
1.14133	1234		1.14133	15		1.14133	1976.1
1.152	1240		1.152	15.6		1.152	1990.8
1.16267	1255		1.16267	24.6		1.16267	2014.6
1.17333	1274		1.17333	13.8		1.17333	2030
1.184	1267		1.184	15.6		1.184	2032.8
1.19467	1273		1.19467	7.2		1.19467	2051
1.20533	1288		1.20533	0.6		1.20533	2071.3
1.216	1289		1.216	3		1.216	2088.8
1.22667	1307		1.22667	9		1.22667	2084.6
1.23733	1326		1.23733	15		1.23733	2100
1.248	1339		1.248	16.8		1.248	2110.5
1.25867	1338		1.25867	4.8		1.25867	2118.9
1.26933	1349		1.26933	0		1.26933	2134.3
1.28	1356		1.28	0		1.28	2148.3
1.29067	1360		1.29067	4.2		1.29067	2170.7
1.30133	1371		1.30133	-1.2		1.30133	2177
1.312	1381		1.312	0.6		1.312	2200.1
1.32267	1382		1.32267	10.2		1.32267	2211.3
1.33333	1386		1.33333	14.4		1.33333	2230.2
1.344	1397		1.344	15		1.344	2247
1.35467	1420		1.35467	8.4		1.35467	2241.4
1.36533	1424		1.36533	9		1.36533	2249.1
1.376	1448		1.376	7.8		1.376	2265.9
1.38667	1447		1.38667	6.6		1.38667	2289.7
1.39733	1444		1.39733	-4.2		1.39733	2305.8
1.408	1456		1.408	1.2		1.408	2308.6
1.41867	1450		1.41867	-6		1.41867	2319.1
1.42933	1457		1.42933	-13.2		1.42933	2319.8
1.44	1467		1.44	-5.4		1.44	2326.1
1.45067	1477		1.45067	-1.2		1.45067	2348.5
1.46133	1498		1.46133	-2.4		1.46133	2364.6
1.472	1497		1.472	1.2		1.472	2366.7
1.48267	1508		1.48267	1.2		1.48267	2388.4
1.49333	1511		1.49333	1.8		1.49333	2402.4
1.504	1535		1.504	-7.8		1.504	2408
1.51467	1517		1.51467	-4.8		1.51467	2423.4
1.52533	1540		1.52533	7.2		1.52533	2429
1.536	1561		1.536	10.2		1.536	2440.2
1.54667	1561		1.54667	0		1.54667	2445.8
1.55733	1546		1.55733	-0.6		1.55733	2455.6
1.568	1549		1.568	-6.6		1.568	2466.8
1.57867	1567		1.57867	-9		1.57867	2475.9
1.58933	1578		1.58933	-10.2		1.58933	2499
1.6	1588		1.6	-7.2		1.6	2529.1
1.61067	1590		1.61067	-6		1.61067	2520
1.62133	1601		1.62133	-1.8		1.62133	2533.3
1.632	1591		1.632	1.2		1.632	2533.3
1.64267	1598		1.64267	-1.2		1.64267	2546.6
1.65333	1622		1.65333	-1.2		1.65333	2556.4
1.664	1618		1.664	-11.4		1.664	2560.6
1.67467	1613		1.67467	-12		1.67467	2571.1
1.68533	1617		1.68533	-4.2		1.68533	2590
1.696	1632		1.696	-6.6		1.696	2602.6
1.70667	1649		1.70667	-4.2		1.70667	2605.4
1.71733	1649		1.71733	3.6		1.71733	2611.7
1.728	1651		1.728	1.2		1.728	2614.5
1.73867	1654		1.73867	-9.6		1.73867	2627.8
1.74933	1669		1.74933	-2.4		1.74933	2636.9
1.76	1678		1.76	-5.4		1.76	2649.5
1.77067	1677		1.77067	0		1.77067	2657.2
1.78133	1675		1.78133	9.6		1.78133	2657.2
1.792	1695		1.792	0.6		1.792	2671.2
1.80267	1692		1.80267	1.8		1.80267	2676.1
1.81333	1714		1.81333	-3.6		1.81333	2692.2
1.824	1724		1.824	-1.2		1.824	2697.1
1.83467	1738		1.83467	-4.2		1.83467	2707.6
1.84533	1736		1.84533	-6		1.84533	2716
1.856	1738		1.856	-4.8		1.856	2734.9
1.86667	1748		1.86667	4.2		1.86667	2738.4
1.87733	1730		1.87733	8.4		1.87733	2746.1
1.888	1747		1.888	5.4		1.888	2747.5
1.89867	1765		1.89867	15		1.89867	2757.3
1.90933	1762		1.90933	12		1.90933	2760.1
1.92	1758		1.92	20.4		1.92	2773.4
1.93067	1777		1.93067	12.6		1.93067	2784.6
1.94133	1781		1.94133	6		1.94133	2786.7
1.952	1796		1.952	1.8		1.952	2800.7
1.96267	1782		1.96267	6.6		1.96267	2799.3
1.97333	1800		1.97333	9.6		1.97333	2822.4
1.984	1808		1.984	14.4		1.984	2820.3
1.99467	1808		1.99467	14.4		1.99467	2817.5
2.00533	1819		2.00533	10.8		2.00533	2824.5
2.016	1818		2.016	6.6		2.016	2825.9
2.02667	1846		2.02667	11.4		2.02667	2849.7
2.03733	1829		2.03733	21.6		2.03733	2854.6
2.048	1842		2.048	24.6		2.048	2865.1
2.05867	1839		2.05867	22.2		2.05867	2877.7
2.06933	1852		2.06933	20.4		2.06933	2870
2.08	1859		2.08	25.2		2.08	2877
2.09067	1871		2.09067	19.2		2.09067	2898
2.10133	1884		2.10133	22.8		2.10133	2905
2.112	1879		2.112	23.4		2.112	2915.5
2.12267	1879		2.12267	20.4		2.12267	2926
2.13333	1887		2.13333	22.2		2.13333	2930.9
2.144	1906		2.144	11.4		2.144	2928.1
2.15467	1897		2.15467	9.6		2.15467	2917.6
2.16533	1926		2.16533	13.8		2.16533	2929.5
2.176	1929		2.176	20.4		2.176	2941.4
2.18667	1929		2.18667	22.2		2.18667	2945.6
2.19733	1930		2.19733	18		2.19733	2958.9
2.208	1932		2.208	27		2.208	2973.6
2.21867	1933		2.21867	21		2.21867	2986.2
2.22933	1952		2.22933	28.2		2.22933	2991.8
2.24	1959		2.24	23.4		2.24	2996
2.25067	1957		2.25067	18		2.25067	2993.9
2.26133	1954		2.26133	19.2		2.26133	2994.6
2.272	1956		2.272	18		2.272	3010.7
2.28267	1977		2.28267	15.6		2.28267	3000.9
2.29333	1983		2.29333	21.6		2.29333	3027.5
2.304	1991		2.304	24		2.304	3035.2
2.31467	1994		2.31467	22.8		2.31467	3038
2.32533	2016		2.32533	24.6		2.32533	3030.3
2.336	2011		2.336	28.8		2.336	3055.5
2.34667	2024		2.34667	32.4		2.34667	3063.9
2.35733	2030		2.35733	24.6		2.35733	3075.8
2.368	2031		2.368	23.4		2.368	3077.2
2.37867	2042		2.37867	30		2.37867	3078.6
2.38933	2049		2.38933	19.8		2.38933	3081.4
2.4	2056		2.4	19.8		2.4	3089.1
2.41067	2048		2.41067	19.8		2.41067	3097.5
2.42133	2050		2.42133	23.4		2.42133	3100.3
2.432	2046		2.432	14.4		2.432	3114.3
2.44267	2068		2.44267	21.6		2.44267	3116.4
2.45333	2078		2.45333	31.8		2.45333	3126.2
2.464	2078		2.464	27		2.464	3126.2
2.47467	2098		2.47467	11.4		2.47467	3136
2.48533	2109		2.48533	30.6		2.48533	3141.6
2.496	2125		2.496	30.6		2.496	3138.8
2.50667	2139		2.50667	28.8		2.50667	3150
2.51733	2144		2.51733	25.8		2.51733	3159.8
2.528	2160		2.528	29.4		2.528	3169.6
2.53867	2172		2.53867	25.8		2.53867	3166.8
2.54933	2187		2.54933	24		2.54933	3169.6
2.56	2231		2.56	19.8		2.56	3182.2
2.57067	2288		2.57067	0.6		2.57067	3183.6
2.58133	2305		2.58133	-82.2		2.58133	3167.5
2.592	2305		2.592	-241.8		2.592	3101.7
2.60267	2186		2.60267	-535.8		2.60267	2930.9
2.61333	1846		2.61333	-985.2		2.61333	2614.5
2.624	-903.6		2.624	-1591.2		2.624	2127.3
2.63467	-1638.9		2.63467	-2334		2.63467	1463.7
2.64533	-2610		2.64533	-3196.8		2.64533	641.2
2.656	-3762		2.656	-4147.2		2.656	-327.6
2.66667	-5087.7		2.66667	-5161.8		2.66667	-1418.2
2.67733	-6530.4		2.67733	-6223.8		2.67733	-2594.2
2.688	-8070.3		2.688	-7329.6		2.688	-3825.5
2.69867	-9668.7		2.69867	-8463.6		2.69867	-5103.7
2.70933	-11339.1		2.70933	-9591		2.70933	-6426.7
2.72	-13047.3		2.72	-10692.6		2.72	-7761.6
2.73067	-14770.8		2.73067	-11713.2		2.73067	-9098.6
2.74133	-16543.8		2.74133	-12679.2		2.74133	-10451
2.752	-18386.1		2.752	-13575.6		2.752	-11855.2
2.76267	-20379.6		2.76267	-14118.6		2.76267	-13262.9
2.77333	-22497.3		2.77333	-13968		2.77333	-14486.5
2.784	-24568.2		2.784	-13100.4		2.784	-15401.4
2.79467	-26424		2.79467	-12080.4		2.79467	-16048.9
2.80533	-27982.8		2.80533	-11621.4		2.80533	-16664.9
2.816	-29313		2.816	-12038.4		2.816	-17458.7
2.82667	-30549.6		2.82667	-13122		2.82667	-18448.5
2.83733	-31730.4		2.83733	-14509.8		2.83733	-19495
2.848	-32853.6		2.848	-15933.6		2.848	-20477.1
2.85867	-33837.3		2.85867	-17277		2.85867	-21345.1
2.86933	-34633.8		2.86933	-18498.6		2.86933	-22113
2.88	-35250.3		2.88	-19641.6		2.88	-22820
2.89067	-35607.6		2.89067	-20703		2.89067	-23511.6
2.90133	-35487		2.90133	-21519.6		2.90133	-24122
2.912	-34745.4		2.912	-21689.4		2.912	-24293.5
2.92267	-33469.2		2.92267	-21213.6		2.92267	-23802.1
2.93333	-31842		2.93333	-32549.6		2.93333	-22762.6
2.944	-29851.2		2.944	-30514.6		2.944	-29519.5
2.95467	-27462.6		2.95467	-28072.9		2.95467	-27157.5
2.96533	-24642.9		2.96533	-25190.5		2.96533	-24369.1
2.976	-21437.1		2.976	-21913.5		2.976	-21198.9
2.98667	-17846.1		2.98667	-18242.7		2.98667	-17647.8
2.99733	-13725.9		2.99733	-14030.9		2.99733	-13573.4
3.008	-8964.9		3.008	-9164.12		3.008	-8865.29
3.01867	-3968.1		3.01867	-4056.28		3.01867	-3924.01
3.02933	691.2		3.02933	706.56		3.02933	683.52
3.04	4909.5		3.04	5018.6		3.04	4854.95
3.05067	8860.5		3.05067	9057.4		3.05067	8762.05
3.06133	12699.9		3.06133	12982.1		3.06133	12558.8
3.072	16605.9		3.072	16974.9		3.072	16421.4
3.08267	20637		3.08267	21095.6		3.08267	20407.7
3.09333	24912.9		3.09333	25466.5		3.09333	24636.1
3.104	29646.9		3.104	30305.7		3.104	29317.5
3.11467	35144.1		3.11467	35925.1		3.11467	34753.6
3.12533	41670		3.12533	42596		3.12533	41207
3.136	49892.4		3.136	51001.1		3.136	49338
3.14667	60517.8		3.14667	61862.6		3.14667	59845.4
3.15733	74133		3.15733	75780.4		3.15733	73309.3
3.168	90497.7		3.168	92508.8		3.168	89492.2
3.17867	107907		3.17867	110305		3.17867	106708
3.18933	123041		3.18933	125775		3.18933	121674
3.2	133184		3.2	136143		3.2	131704
3.21067	138502		3.21067	141580		3.21067	136963
3.22133	140378		3.22133	143498		3.22133	138819
3.232	139025		3.232	142114		3.232	137480
3.24267	133574		3.24267	136542		3.24267	132089
3.25333	123563		3.25333	126309		3.25333	122190
3.264	109756		3.264	112195		3.264	108536
3.27467	94208.4		3.27467	96301.9		3.27467	93161.6
3.28533	78905.7		3.28533	80659.2		3.28533	78029
3.296	65020.5		3.296	66465.4		3.296	64298.1
3.30667	52860.6		3.30667	54035.3		3.30667	52273.3
3.31733	42098.4		3.31733	43033.9		3.31733	41630.6
3.328	32354.1		3.328	33073.1		3.328	31994.6
3.33867	23440.5		3.33867	23961.4		3.33867	23180
3.34933	15490.8		3.34933	15835		3.34933	15318.7
3.36	8830.8		3.36	9027.04		3.36	8732.68
3.37067	3744		3.37067	3827.2		3.37067	3702.4
3.38133	318.6		3.38133	325.68		3.38133	315.06
3.392	-1583.1		3.392	-1618.28		3.392	-1565.51
3.40267	-2215.8		3.40267	-2265.04		3.40267	-2191.18
3.41333	-1781.1		3.41333	-1820.68		3.41333	-1761.31
3.424	-472.5		3.424	-483		3.424	-467.25
3.43467	1591.2		3.43467	1626.56		3.43467	1573.52
3.44533	4317.3		3.44533	4413.24		3.44533	4269.33
3.456	7568.1		3.456	7736.28		3.456	7484.01
3.46667	11252.7		3.46667	11502.8		3.46667	11127.7
3.47733	15296.4		3.47733	15636.3		3.47733	15126.4
3.488	19642.5		3.488	20079		3.488	19424.2
3.49867	24169.5		3.49867	24706.6		3.49867	23901
3.50933	28907.1		3.50933	29549.5		3.50933	28585.9
3.52	33814.8		3.52	34566.2		3.52	33439.1
3.53067	38838.6		3.53067	39701.7		3.53067	38407.1
3.54133	44018.1		3.54133	44996.3		3.54133	43529
3.552	49307.4		3.552	50403.1		3.552	48759.5
3.56267	54723.6		3.56267	55939.7		3.56267	54115.6
3.57333	60282.9		3.57333	61622.5		3.57333	59613.1
3.584	65971.8		3.584	67437.8		3.584	65238.8
3.59467	71828.1		3.59467	73424.3		3.59467	71030
3.60533	77822.1		3.60533	79551.5		3.60533	76957.4
3.616	83983.5		3.616	85849.8		3.616	83050.4
3.62667	90351.9		3.62667	92359.7		3.62667	89348
3.63733	96887.7		3.63733	99040.8		3.63733	95811.2
3.648	103571		3.648	105873		3.648	102420
3.65867	110370		3.65867	112822		3.65867	109143
3.66933	117340		3.66933	119948		3.66933	116036
3.68	124402		3.68	127167		3.68	123020
3.69067	131566		3.69067	134490		3.69067	130105
3.70133	138811		3.70133	141895		3.70133	137268
3.712	145930		3.712	149173		3.712	144309
3.72267	152584		3.72267	155975		3.72267	150889
3.73333	158482		3.73333	162004		3.73333	156721
3.744	163436		3.744	167068		3.744	161620
3.75467	167673		3.75467	171399		3.75467	165810
3.76533	171877		3.76533	175696		3.76533	169967
3.776	176743		3.776	180671		3.776	174779
3.78667	182612		3.78667	186670		3.78667	180583
3.79733	189299		3.79733	193505		3.79733	187195
3.808	196182		3.808	200542		3.808	194002
3.81867	202461		3.81867	206960		3.81867	200212
3.82933	207649		3.82933	212263		3.82933	205342
3.84	211810		3.84	216517		3.84	209457
3.85067	215287		3.85067	220071		3.85067	212895
3.86133	218577		3.86133	223434		3.86133	216148
3.872	222084		3.872	227019		3.872	219616
3.88267	225814		3.88267	230833		3.88267	223305
3.89333	229824		3.89333	234931		3.89333	227270
3.904	233992		3.904	239192		3.904	231392
3.91467	238303		3.91467	243599		3.91467	235655
3.92533	242786		3.92533	248181		3.92533	240088
3.936	247442		3.936	252941		3.936	244693
3.94667	252283		3.94667	257889		3.94667	249479
3.95733	257401		3.95733	263121		3.95733	254541
3.968	262745		3.968	268584		3.968	259826
3.97867	268304		3.97867	274267		3.97867	265323
3.98933	274128		3.98933	280220		3.98933	271082
4	280199		4	286425		4	277085
4.01067	286474		4.01067	292840		4.01067	283291
4.02133	293002		4.02133	299513		4.02133	289747
4.032	299758		4.032	306419		4.032	296427
4.04267	306713		4.04267	313529		4.04267	303305
4.05333	313829		4.05333	320803		4.05333	310342
4.064	321168		4.064	328305		4.064	317599
4.07467	328656		4.07467	335959		4.07467	325004
4.08533	336281		4.08533	343754		4.08533	332545
4.096	344013		4.096	351658		4.096	340191
4.10667	351877		4.10667	359696		4.10667	347967
4.11733	359806		4.11733	367802		4.11733	355809
4.128	367870		4.128	376045		4.128	363783
4.13867	376003		4.13867	384359		4.13867	371825
4.14933	384231		4.14933	392769		4.14933	379961
4.16	392585		4.16	401310		4.16	388223
4.17067	401132		4.17067	410046		4.17067	396675
4.18133	409851		4.18133	418959		4.18133	405297
4.192	418652		4.192	427955		4.192	414000
4.20267	427683		4.20267	437187		4.20267	422931
4.21333	436912		4.21333	446621		4.21333	432058
4.224	446324		4.224	456243		4.224	441365
4.23467	455968		4.23467	466101		4.23467	450902
4.24533	465864		4.24533	476217		4.24533	460688
4.256	476084		4.256	486663		4.256	470794
4.26667	486616		4.26667	497429		4.26667	481209
4.27733	497405		4.27733	508458		4.27733	491878
4.288	508673		4.288	519977		4.288	503021
4.29867	520434		4.29867	531999		4.29867	514651
4.30933	532616		4.30933	544452		4.30933	526698
4.32	545457		4.32	557578		4.32	539396
4.33067	558931		4.33067	571351		4.33067	552720
4.34133	573098		4.34133	585834		4.34133	566731
4.352	588328		4.352	601402		4.352	581791
4.36267	604765		4.36267	618204		4.36267	598045
4.37333	622676		4.37333	636513		4.37333	615757
4.384	642750		4.384	657034		4.384	635609
4.39467	666087		4.39467	680889		4.39467	658686
4.40533	696673		4.40533	712155		4.40533	688932
4.416	758903		4.416	775768		4.416	750471
4.42667	927965		4.42667	948586		4.42667	917654
4.43733	1.19008e+06		4.43733	1.21653e+06		4.43733	1.17686e+06
4.448	1.42319e+06		4.448	1.45482e+06		4.448	1.40738e+06
4.45867	1.57157e+06		4.45867	1.6065e+06		4.45867	1.55411e+06
4.46933	1.64414e+06		4.46933	1.68068e+06		4.46933	1.62587e+06
4.48	1.66978e+06		4.48	1.70688e+06		4.48	1.65122e+06
4.49067	1669581		4.49067	1.70668e+06		4.49067	1.65103e+06
4.50133	1657260		4.50133	1694088		4.50133	1638846
4.512	1.63787e+06		4.512	1.67427e+06		4.512	1.61967e+06
4.52267	1616607		4.52267	1.65253e+06		4.52267	1.59864e+06
4.53333	1.59315e+06		4.53333	1.62855e+06		4.53333	1.57545e+06
4.544	1.56745e+06		4.544	1.60228e+06		4.544	1.55003e+06
4.55467	1.5411e+06		4.55467	1.57534e+06		4.55467	1.52397e+06
4.56533	1.51213e+06		4.56533	1.54573e+06		4.56533	1.49533e+06
4.576	1.48279e+06		4.576	1.51574e+06		4.576	1.46631e+06
4.58667	1.45116e+06		4.58667	1.48341e+06		4.58667	1.43504e+06
4.59733	1.4183e+06		4.59733	1.44981e+06		4.59733	1.40254e+06
4.608	1.38489e+06		4.608	1.41566e+06		4.608	1.3695e+06
4.61867	1349730		4.61867	1379724		4.61867	1334733
4.62933	1313469		4.62933	1.34266e+06		4.62933	1.29887e+06
4.64	1.27597e+06		4.64	1.30432e+06		4.64	1.26179e+06
4.65067	1237626		4.65067	1.26513e+06		4.65067	1.22387e+06
4.66133	1197936		4.66133	1.22456e+06		4.66133	1.18463e+06
4.672	1.15744e+06		4.672	1.18316e+06		4.672	1.14458e+06
4.68267	1.11526e+06		4.68267	1.14004e+06		4.68267	1.10287e+06
4.69333	1.07185e+06		4.69333	1.09567e+06		4.69333	1.05994e+06
4.704	1.0269e+06		4.704	1.04972e+06		4.704	1.01549e+06
4.71467	979949		4.71467	1.00173e+06		4.71467	969060
4.72533	931039		4.72533	951729		4.72533	920694
4.736	879418		4.736	898961		4.736	869647
4.74667	825344		4.74667	843685		4.74667	816174
4.75733	768186		4.75733	785257		4.75733	759651
4.768	707318		4.768	723036		4.768	699459
4.77867	641816		4.77867	656079		4.77867	634685
4.78933	569648		4.78933	582307		4.78933	563318
4.8	488020		4.8	498865		4.8	482598
4.81067	396275		4.81067	405082		4.81067	391872
4.82133	300069		4.82133	306737		4.82133	296735
4.832	210399		4.832	215075		4.832	208062
4.84267	138310		4.84267	141384		4.84267	136773
4.85333	88698.6		4.85333	90669.7		4.85333	87713.1
4.864	58888.8		4.864	60197.4		4.864	58234.5
4.87467	42472.8		4.87467	43416.6		4.87467	42000.9
4.88533	33629.4		4.88533	34376.7		4.88533	33255.7
4.896	28642.5		4.896	29279		4.896	34868.4
4.90667	25617.6		4.90667	26186.9		4.90667	30763.6
4.91733	23634		4.91733	24159.2		4.91733	28315.7
4.928	12400		4.928	22816		4.928	26760.3
4.93867	11883		4.93867	21864.7		4.93867	25723.6
4.94933	11510		4.94933	21178.4		4.94933	24985.1
4.96	11239.5		4.96	20680.7		4.96	24453.1
4.97067	11029.5		4.97067	20294.3		4.97067	24068.8
4.98133	10862		4.98133	19986.1		4.98133	23725.1
4.992	10725.5		4.992	19734.9		4.992	23473.8
5.00267	10617		5.00267	19535.3		5.00267	23248.4
5.01333	6151		5.01333	16555.2		5.01333	23064.3
5.024	6288		5.024	16449		5.024	22887.9
5.03467	6477		5.03467	16357.2		5.03467	22748.6
5.04533	6688		5.04533	16283.4		5.04533	22599.5
5.056	6887		5.056	16207.8		5.056	22453.9
5.06667	7117		5.06667	16136.4		5.06667	22327.2
5.07733	7355		5.07733	16054.8		5.07733	22190.7
5.088	7576		5.088	15991.8		5.088	22053.5
5.09867	7787		5.09867	15900.6		5.09867	21900.2
5.10933	7921		5.10933	15829.8		5.10933	21761.6
5.12	8026		5.12	15765		5.12	21642.6
5.13067	8068		5.13067	15701.4		5.13067	21515.9
5.14133	8048		5.14133	15614.4		5.14133	21392.7
5.152	7979		5.152	15527.4		5.152	21276.5
5.16267	7856		5.16267	15427.8		5.16267	21155.4
5.17333	7721		5.17333	15322.8		5.17333	21046.2
5.184	7563		5.184	15207		5.184	20940.5
5.19467	7357		5.19467	15094.2		5.19467	20824.3
5.20533	7137		5.20533	14991.6		5.20533	20724.9
5.216	6881		5.216	14889.6		5.216	20601
5.22667	6620		5.22667	14790		5.22667	20486.2
5.23733	6343		5.23733	14711.4		5.23733	20370
5.248	6052		5.248	14619		5.248	20235.6
5.25867	5731		5.25867	14530.2		5.25867	20083.7
5.26933	5442		5.26933	14441.4		5.26933	19931.8
5.28	5141		5.28	14352.6		5.28	19801.6
5.29067	4853		5.29067	14258.4		5.29067	19639.2
5.30133	4600		5.30133	14159.4		5.30133	19488.7
5.312	4356		5.312	14055.6		5.312	19324.2
5.32267	4162		5.32267	13941.6		5.32267	19164.6
5.33333	3980		5.33333	13827.6		5.33333	19014.8
5.344	3824		5.344	13708.2		5.344	18879
5.35467	3704		5.35467	13571.4		5.35467	18727.8
5.36533	3598		5.36533	13446.6		5.36533	18606.7
5.376	3512		5.376	13305		5.376	18487.7
5.38667	3437		5.38667	13152.6		5.38667	18362.4
5.39733	3387		5.39733	13014		5.39733	18258.8
5.408	3343		5.408	12873		5.408	18166.4
5.41867	3295		5.41867	12734.4		5.41867	18078.9
5.42933	3266		5.42933	12598.2		5.42933	17990.7
5.44	3233		5.44	12450.6		5.44	17926.3
5.45067	3206		5.45067	12322.2		5.45067	17852.1
5.46133	3181		5.46133	12208.2		5.46133	17784.9
5.472	3150		5.472	12100.2		5.472	17724
5.48267	3126		5.48267	12004.8		5.48267	17676.4
5.49333	3106		5.49333	11922		5.49333	17602.9
5.504	3085		5.504	11844.6		5.504	17551.1
5.51467	3071		5.51467	11770.2		5.51467	17495.1
5.52533	3061		5.52533	11698.8		5.52533	17437
5.536	3046		5.536	11642.4		5.536	17396.4
5.54667	3024		5.54667	11575.2		5.54667	17331.3
5.55733	3032		5.55733	11523		5.55733	17287.9
5.568	3015		5.568	11473.2		5.568	17226.3
5.57867	3003		5.57867	11415.6		5.57867	17178
5.58933	2996		5.58933	11355		5.58933	17141.6
5.6	2996		5.6	11304.6		5.6	17081.4
5.61067	2983		5.61067	11256.6		5.61067	17035.9
5.62133	2983		5.62133	11217.6		5.62133	16984.1
5.632	2989		5.632	11158.8		5.632	16940.7
5.64267	2969		5.64267	11122.8		5.64267	16898.7
5.65333	2971		5.65333	11085		5.65333	16849.7
5.664	2977		5.664	11035.8		5.664	16802.1
5.67467	2977		5.67467	10985.4		5.67467	16764.3
5.68533	2969		5.68533	10941		5.68533	16705.5
5.696	2971		5.696	10898.4		5.696	16670.5
5.70667	2957		5.70667	10854.6		5.70667	16633.4
5.71733	2972		5.71733	10813.8		5.71733	16587.2
5.728	2966		5.728	10776		5.728	16556.4
5.73867	2967		5.73867	10729.8		5.73867	16520
5.74933	2970		5.74933	10693.8		5.74933	16472.4
5.76	2963		5.76	10652.4		5.76	16425.5
5.77067	2984		5.77067	10609.8		5.77067	16398.2
5.78133	2998		5.78133	10576.2		5.78133	16363.9
5.792	2997		5.792	10530		5.792	16325.4
5.80267	2986		5.80267	10497		5.80267	16282.7
5.81333	2989		5.81333	10454.4		5.81333	16237.9
5.824	2994		5.824	10414.2		5.824	16211.3
5.83467	3018		5.83467	10375.2		5.83467	16167.9
5.84533	3008		5.84533	10338		5.84533	16141.3
5.856	3023		5.856	10296		5.856	16096.5
5.86667	3027		5.86667	10260		5.86667	16060.8
5.87733	3046		5.87733	10227		5.87733	16029.3
5.888	3052		5.888	10194.6		5.888	15997.8
5.89867	3056		5.89867	10145.4		5.89867	15959.3
5.90933	3071		5.90933	10110		5.90933	15925
5.92	3086		5.92	10075.8		5.92	15895.6
5.93067	3090		5.93067	10048.8		5.93067	15850.1
5.94133	3096		5.94133	9998.4		5.94133	15824.9
5.952	3110		5.952	9966		5.952	15803.9
5.96267	3120		5.96267	9937.8		5.96267	15759.8
5.97333	3134		5.97333	9901.2		5.97333	15724.1
5.984	3147		5.984	9881.4		5.984	15702.4
5.99467	3151		5.99467	9831		5.99467	15659
6.00533	3169		6.00533	9802.2		6.00533	15631
6.016	3168		6.016	9775.8		6.016	15601.6
6.02667	3193		6.02667	9749.4		6.02667	15580.6
6.03733	3197		6.03733	9717.6		6.03733	15551.2
6.048	3213		6.048	9682.8		6.048	15523.9
6.05867	3230		6.05867	9654.6		6.05867	15496.6
6.06933	3249		6.06933	9633		6.06933	15465.8
6.08	3250		6.08	9606		6.08	15441.3
6.09067	3262		6.09067	9567.6		6.09067	15409.8
6.10133	3263		6.10133	9557.4		6.10133	15372
6.112	3283		6.112	9526.8		6.112	15358
6.12267	3310		6.12267	9502.8		6.12267	15333.5
6.13333	3320		6.13333	9468.6		6.13333	15310.4
6.144	3350		6.144	9443.4		6.144	15300.6
6.15467	3353		6.15467	9421.2		6.15467	15271.9
6.16533	3361		6.16533	9397.8		6.16533	15248.1
6.176	3374		6.176	9372		6.176	15219.4
6.18667	3385		6.18667	9335.4		6.18667	15192.1
6.19733	3397		6.19733	9310.2		6.19733	15175.3
6.208	3400		6.208	9288		6.208	15143.8
6.21867	3406		6.21867	9270		6.21867	15123.5
6.22933	3416		6.22933	9243		6.22933	15107.4
6.24	3440		6.24	9217.2		6.24	15092.7
6.25067	3455		6.25067	9181.8		6.25067	15061.9
6.26133	3466		6.26133	9163.2		6.26133	15047.2
6.272	3466		6.272	9134.4		6.272	15015
6.28267	3489		6.28267	9109.2		6.28267	14976.5
6.29333	3497		6.29333	9081		6.29333	14966
6.304	3512		6.304	9054		6.304	14947.8
6.31467	3527		6.31467	9024.6		6.31467	14937.3
6.32533	3523		6.32533	9006.6		6.32533	14910.7
6.336	3514		6.336	8979.6		6.336	14888.3
6.34667	3526		6.34667	8957.4		6.34667	14868
6.35733	3537		6.35733	8928.6		6.35733	14839.3
6.368	3529		6.368	8913.6		6.368	14815.5
6.37867	3544		6.37867	8891.4		6.37867	14796.6
6.38933	3544		6.38933	8872.8		6.38933	14778.4
6.4	3546		6.4	8848.2		6.4	14744.1
6.41067	3550		6.41067	8824.8		6.41067	14725.9
6.42133	3547		6.42133	8804.4		6.42133	14707.7
6.432	3548		6.432	8779.8		6.432	14686
6.44267	3550		6.44267	8751.6		6.44267	14658
6.45333	3555		6.45333	8716.2		6.45333	14627.9
6.464	3543		6.464	8682.6		6.464	14613.9
6.47467	3559		6.47467	8666.4		6.47467	14589.4
6.48533	3560		6.48533	8626.2		6.48533	14567
6.496	3555		6.496	8611.2		6.496	14542.5
6.50667	3541		6.50667	8593.8		6.50667	14529.9
6.51733	3537		6.51733	8571		6.51733	14502.6
6.528	3519		6.528	8556		6.528	14476
6.53867	3505		6.53867	8529.6		6.53867	14456.4
6.54933	3494		6.54933	8499		6.54933	14429.8
6.56	3509		6.56	8469.6		6.56	14407.4
6.57067	3499		6.57067	8449.2		6.57067	14378.7
6.58133	3480		6.58133	8437.8		6.58133	14352.8
6.592	3470		6.592	8398.8		6.592	14331.1
6.60267	3457		6.60267	8370		6.60267	14310.8
6.61333	3448		6.61333	8350.8		6.61333	14282.1
6.624	3439		6.624	8328.6		6.624	14269.5
6.63467	3428		6.63467	8298		6.63467	14235.2
6.64533	3418		6.64533	8292		6.64533	14212.8
6.656	3390		6.656	8257.2		6.656	14199.5
6.66667	3399		6.66667	8230.2		6.66667	14174.3
6.67733	3395		6.67733	8203.8		6.67733	14154
6.688	3381		6.688	8176.2		6.688	14130.9
6.69867	3361		6.69867	8152.2		6.69867	14098
6.70933	3330		6.70933	8128.8		6.70933	14066.5
6.72	3308		6.72	8111.4		6.72	14038.5
6.73067	3291		6.73067	8077.2		6.73067	14023.1
6.74133	3264		6.74133	8047.8		6.74133	14000.7
6.752	3236		6.752	8024.4		6.752	13971.3
6.76267	3234		6.76267	8005.2		6.76267	13930
6.77333	3203		6.77333	7983		6.77333	13918.8
6.784	3178		6.784	7967.4		6.784	13892.9
6.79467	3146		6.79467	7934.4		6.79467	13863.5
6.80533	3117		6.80533	7910.4		6.80533	13836.9
6.816	3104		6.816	7884		6.816	13815.9
6.82667	3081		6.82667	7858.8		6.82667	13780.2
6.83733	3047		6.83733	7833.6		6.83733	13754.3
6.848	3028		6.848	7806		6.848	13725.6
6.85867	2993		6.85867	7773		6.85867	13706.7
6.86933	2989		6.86933	7747.2		6.86933	13668.9
6.88	2950		6.88	7724.4		6.88	13638.1
6.89067	2927		6.89067	7692		6.89067	13608.7
6.90133	2903		6.90133	7674		6.90133	13585.6
6.912	2890		6.912	7655.4		6.912	13561.1
6.92267	2862		6.92267	7630.8		6.92267	13533.1
6.93333	2841		6.93333	7612.2		6.93333	13498.1
6.944	2822		6.944	7602.6		6.944	13470.1
6.95467	2803		6.95467	7566.6		6.95467	13447
6.96533	2802		6.96533	7542.6		6.96533	13421.8
6.976	2765		6.976	7512		6.976	13399.4
6.98667	2748		6.98667	7488		6.98667	13362.3
6.99733	2730		6.99733	7462.2		6.99733	13331.5
7.008	2719		7.008	7434.6		7.008	13310.5
7.01867	2688		7.01867	7412.4		7.01867	13290.2
7.02933	2673		7.02933	7386.6		7.02933	13261.5
7.04	2682		7.04	7354.2		7.04	13241.2
7.05067	2665		7.05067	7338		7.05067	13211.8
7.06133	2639		7.06133	7309.2		7.06133	13189.4
7.072	2632		7.072	7290		7.072	13155.8
7.08267	2622		7.08267	7258.2		7.08267	13126.4
7.09333	2613		7.09333	7240.2		7.09333	13099.1
7.104	2610		7.104	7220.4		7.104	13074.6
7.11467	2579		7.11467	7194		7.11467	13038.9
7.12533	2580		7.12533	7180.2		7.12533	13012.3
7.136	2561		7.136	7161		7.136	13002.5
7.14667	2571		7.14667	7134		7.14667	12972.4
7.15733	2565		7.15733	7113.6		7.15733	12947.9
7.168	2546		7.168	7082.4		7.168	12926.9
7.17867	2558		7.17867	7065.6		7.17867	12897.5
7.18933	2544		7.18933	7039.8		7.18933	12862.5
7.2	2528		7.2	7019.4		7.2	12838.7
7.21067	2548		7.21067	7000.8		7.21067	12821.2
7.22133	2539		7.22133	6977.4		7.22133	12793.9
7.232	2544		7.232	6957		7.232	12754.7
7.24267	2542		7.24267	6927		7.24267	12735.8
7.25333	2539		7.25333	6917.4		7.25333	12710.6
7.264	2544		7.264	6889.2		7.264	12695.9
7.27467	2546		7.27467	6864		7.27467	12660.2
7.28533	2541		7.28533	6851.4		7.28533	12638.5
7.296	2562		7.296	6842.4		7.296	12619.6
7.30667	2571		7.30667	6811.2		7.30667	12600
7.31733	2586		7.31733	6790.8		7.31733	12583.2
7.328	2606		7.328	6776.4		7.328	12551.7
7.33867	2610		7.33867	6763.8		7.33867	12528.6
7.34933	2604		7.34933	6739.8		7.34933	12498.5
7.36	2601		7.36	6715.8		7.36	12476.1
7.37067	2617		7.37067	6689.4		7.37067	12462.8
7.38133	2626		7.38133	6670.2		7.38133	12433.4
7.392	2630		7.392	6652.2		7.392	12411
7.40267	2635		7.40267	6636		7.40267	12388.6
7.41333	2654		7.41333	6617.4		7.41333	12359.9
7.424	2674		7.424	6595.2		7.424	12350.1
7.43467	2675		7.43467	6582.6		7.43467	12318.6
7.44533	2678		7.44533	6562.8		7.44533	12299
7.456	2684		7.456	6533.4		7.456	12291.3
7.46667	2729		7.46667	6523.2		7.46667	12258.4
7.47733	2745		7.47733	6508.8		7.47733	12238.1
7.488	2753		7.488	6487.2		7.488	12213.6
7.49867	2766		7.49867	6468		7.49867	12206.6
7.50933	2778		7.50933	6449.4		7.50933	12202.4
7.52	2790		7.52	6433.8		7.52	12187.7
7.53067	2802		7.53067	6405.6		7.53067	12168.1
7.54133	2817		7.54133	6387		7.54133	12159
7.552	2836		7.552	6372		7.552	12161.1
7.56267	2843		7.56267	6359.4		7.56267	12163.9
7.57333	2873		7.57333	6344.4		7.57333	12182.1
7.584	2897		7.584	6337.2		7.584	12201.7
7.59467	2924		7.59467	6333		7.59467	12219.9
7.60533	2935		7.60533	6314.4		7.60533	12249.3
7.616	2941		7.616	6303		7.616	12282.9
7.62667	2953		7.62667	6296.4		7.62667	12315.1
7.63733	2972		7.63733	6303.6		7.63733	12341.7
7.648	3008		7.648	6316.2		7.648	12387.2
7.65867	3032		7.65867	6330.6		7.65867	12425
7.66933	3051		7.66933	6346.8		7.66933	12457.2
7.68	3072		7.68	6382.8		7.68	12489.4
7.69067	3075		7.69067	6408.6		7.69067	12506.2
7.70133	3112		7.70133	6435		7.70133	12525.8
7.712	3129		7.712	6467.4		7.712	12541.2
7.72267	3139		7.72267	6507.6		7.72267	12542.6
7.73333	3168		7.73333	6549		7.73333	12539.1
7.744	3180		7.744	6589.8		7.744	12532.8
7.75467	3207		7.75467	6631.8		7.75467	12532.8
7.76533	3238		7.76533	6675.6		7.76533	12516.7
7.776	3278		7.776	6711.6		7.776	12504.1
7.78667	3297		7.78667	6737.4		7.78667	12496.4
7.79733	3308		7.79733	6751.8		7.79733	12485.9
7.808	3328		7.808	6760.2		7.808	12476.1
7.81867	3352		7.81867	6765		7.81867	12471.9
7.82933	3382		7.82933	6765.6		7.82933	12463.5
7.84	3402		7.84	6761.4		7.84	12471.9
7.85067	3428		7.85067	6748.8		7.85067	12483.8
7.86133	3456		7.86133	6734.4		7.86133	12492.9
7.872	3476		7.872	6726.6		7.872	12505.5
7.88267	3539		7.88267	6723		7.88267	12530.7
7.89333	3599		7.89333	6721.8		7.89333	12552.4
7.904	3681		7.904	6699.6		7.904	12583.9
7.91467	3802		7.91467	6698.4		7.91467	12614.7
7.92533	3941		7.92533	6706.2		7.92533	12637.1
7.936	4140		7.936	6699		7.936	12672.8
7.94667	4425		7.94667	6709.2		7.94667	12707.1
7.95733	4749		7.95733	6725.4		7.95733	12737.9
7.968	5178		7.968	6751.8		7.968	12768
7.97867	5669		7.97867	6769.2		7.97867	12770.8
7.98933	6235		7.98933	6797.4		7.98933	12782
8	6845		8	6826.2		8	12790.4
8.01067	7479		8.01067	6866.4		8.01067	12804.4
8.02133	8140		8.02133	6899.4		8.02133	12803.7
8.032	8733		8.032	6932.4		8.032	12791.8
8.04267	9253		8.04267	6963		8.04267	12777.8
8.05333	9678		8.05333	6990.6		8.05333	12749.8
8.064	9981		8.064	7018.2		8.064	12731.6
8.07467	10157		8.07467	7020.6		8.07467	12711.3
8.08533	10193		8.08533	7047		8.08533	12691
8.096	10129		8.096	7060.2		8.096	12663
8.10667	9936		8.10667	7065.6		8.10667	12644.8
8.11733	9683		8.11733	7070.4		8.11733	12614
8.128	9370		8.128	7050		8.128	12579
8.13867	9026		8.13867	7041		8.13867	12551
8.14933	8677		8.14933	7023		8.14933	12502
8.16	8319		8.16	7002.6		8.16	12471.9
8.17067	7982		8.17067	6976.2		8.17067	12433.4
8.18133	7658		8.18133	6957.6		8.18133	12389.3
8.192	7358		8.192	6929.4		8.192	12348.7
8.20267	7105		8.20267	6898.2		8.20267	12317.2
8.21333	6870		8.21333	6868.2		8.21333	12268.9
8.224	6667		8.224	6829.8		8.224	12223.4
8.23467	6498		8.23467	6800.4		8.23467	12171.6
8.24533	6339		8.24533	6768		8.24533	12121.9
8.256	6224		8.256	6720		8.256	12069.4
8.26667	6101		8.26667	6677.4		8.26667	12013.4
8.27733	5992		8.27733	6624.6		8.27733	11960.2
8.288	5886		8.288	6585		8.288	11902.1
8.29867	5790		8.29867	6545.4		8.29867	11842.6
8.30933	5739		8.30933	6495.6		8.30933	11791.5
8.32	5678		8.32	6446.4		8.32	11734.8
8.33067	5610		8.33067	6397.8		8.33067	11673.9
8.34133	5597		8.34133	6334.8		8.34133	11616.5
8.352	5549		8.352	6285		8.352	11566.1
8.36267	5499		8.36267	6228.6		8.36267	11509.4
8.37333	5481		8.37333	6157.2		8.37333	11459.7
8.384	5441		8.384	6111		8.384	11411.4
8.39467	5429		8.39467	6044.4		8.39467	11368.7
8.40533	5405		8.40533	5981.4		8.40533	11307.8
8.416	5408		8.416	5911.2		8.416	11264.4
8.42667	5377		8.42667	5860.2		8.42667	11207
8.43733	5384		8.43733	5792.4		8.43733	11174.1
8.448	5361		8.448	5741.4		8.448	11131.4
8.45867	5353		8.45867	5688		8.45867	11096.4
8.46933	5338		8.46933	5641.2		8.46933	11050.9
8.48	5339		8.48	5581.2		8.48	11014.5
8.49067	5354		8.49067	5530.2		8.49067	10985.1
8.50133	5327		8.50133	5473.2		8.50133	10945.9
8.512	5301		8.512	5425.8		8.512	10901.1
8.52267	5280		8.52267	5368.2		8.52267	10864
8.53333	5281		8.53333	5325		8.53333	10828.3
8.544	5266		8.544	5276.4		8.544	10793.3
8.55467	5241		8.55467	5224.8		8.55467	10769.5
8.56533	5217		8.56533	5174.4		8.56533	10748.5
8.576	5199		8.576	5139.6		8.576	10716.3
8.58667	5187		8.58667	5103		8.58667	10705.8
8.59733	5168		8.59733	5072.4		8.59733	10683.4
8.608	5142		8.608	5028.6		8.608	10654
8.61867	5116		8.61867	4995		8.61867	10628.1
8.62933	5101		8.62933	4965.6		8.62933	10600.8
8.64	5092		8.64	4933.2		8.64	10581.2
8.65067	5089		8.65067	4902.6		8.65067	10560.9
8.66133	5075		8.66133	4878		8.66133	10534.3
8.672	5072		8.672	4845		8.672	10518.2
8.68267	5071		8.68267	4810.2		8.68267	10497.2
8.69333	5072		8.69333	4788		8.69333	10483.2
8.704	5048		8.704	4768.2		8.704	10459.4
8.71467	5033		8.71467	4741.8		8.71467	10439.1
8.72533	5030		8.72533	4726.2		8.72533	10411.1
8.736	5028		8.736	4702.2		8.736	10407.6
8.74667	5036		8.74667	4685.4		8.74667	10372.6
8.75733	5047		8.75733	4664.4		8.75733	10361.4
8.768	5052		8.768	4629.6		8.768	10339
8.77867	5040		8.77867	4606.2		8.77867	10308.2
8.78933	5058		8.78933	4583.4		8.78933	10285.8
8.8	5058		8.8	4571.4		8.8	10264.1
8.81067	5052		8.81067	4548		8.81067	10250.1
8.82133	5050		8.82133	4527		8.82133	10232.6
8.832	5039		8.832	4507.8		8.832	10209.5
8.84267	5048		8.84267	4488.6		8.84267	10199.7
8.85333	5056		8.85333	4469.4		8.85333	10168.2
8.864	5052		8.864	4456.2		8.864	10149.3
8.87467	5044		8.87467	4430.4		8.87467	10117.8
8.88533	5043		8.88533	4416.6		8.88533	10090.5
8.896	5027		8.896	4401.6		8.896	10085.6
8.90667	5022		8.90667	4378.2		8.90667	10082.8
8.91733	5019		8.91733	4361.4		8.91733	10051.3
8.928	5016		8.928	4341		8.928	10033.8
8.93867	5022		8.93867	4312.2		8.93867	9998.8
8.94933	5011		8.94933	4288.2		8.94933	9982
8.96	4998		8.96	4274.4		8.96	9966.6
8.97067	5012		8.97067	4257		8.97067	9947
8.98133	5001		8.98133	4248.6		8.98133	9932.3
8.992	5007		8.992	4233		8.992	9893.1
9.00267	3001		9.00267	4218.6		9.00267	9865.8
9.01333	2999		9.01333	4194		9.01333	9844.1
9.024	2976		9.024	4177.8		9.024	9837.1
9.03467	2971		9.03467	4159.8		9.03467	9810.5
9.04533	2981		9.04533	4137		9.04533	9790.2
9.056	2986		9.056	4121.4		9.056	9765
9.06667	2982		9.06667	4100.4		9.06667	9751.7
9.07733	2980		9.07733	4074.6		9.07733	9730
9.088	2979		9.088	4057.2		9.088	9702.7
9.09867	2969		9.09867	4042.2		9.09867	9692.9
9.10933	2962		9.10933	4020		9.10933	9669.8
9.12	2980		9.12	4007.4		9.12	9655.1
9.13067	2980		9.13067	3981		9.13067	9629.9
9.14133	2988		9.14133	3971.4		9.14133	9609.6
9.152	2984		9.152	3951		9.152	9589.3
9.16267	3012		9.16267	3938.4		9.16267	9566.9
9.17333	3013		9.17333	3916.8		9.17333	9549.4
9.184	3002		9.184	3900.6		9.184	9536.8
9.19467	3017		9.19467	3881.4		9.19467	9520
9.20533	3027		9.20533	3856.8		9.20533	9492.7
9.216	3026		9.216	3841.2		9.216	9471.7
9.22667	3016		9.22667	3827.4		9.22667	9450
9.23733	3017		9.23733	3817.8		9.23733	9429
9.248	3039		9.248	3795.6		9.248	9401
9.25867	3031		9.25867	3777		9.25867	9379.3
9.26933	3049		9.26933	3762		9.26933	9354.1
9.28	3057		9.28	3741		9.28	9338
9.29067	3054		9.29067	3735		9.29067	9321.2
9.30133	3043		9.30133	3711		9.30133	9298.1
9.312	3039		9.312	3694.2		9.312	9276.4
9.32267	3036		9.32267	3680.4		9.32267	9254.7
9.33333	3027		9.33333	3654.6		9.33333	9228.1
9.344	3027		9.344	3643.8		9.344	9206.4
9.35467	2999		9.35467	3628.8		9.35467	9185.4
9.36533	3006		9.36533	3620.4		9.36533	9154.6
9.376	2981		9.376	3605.4		9.376	9144.1
9.38667	2991		9.38667	3580.8		9.38667	9128
9.39733	2977		9.39733	3568.8		9.39733	9113.3
9.408	2979		9.408	3557.4		9.408	9085.3
9.41867	2968		9.41867	3541.8		9.41867	9058
9.42933	2939		9.42933	3539.4		9.42933	9041.9
9.44	2927		9.44	3510.6		9.44	9018.8
9.45067	2926		9.45067	3495.6		9.45067	9018.1
9.46133	2900		9.46133	3480.6		9.46133	8988.7
9.472	2871		9.472	3465		9.472	8969.8
9.48267	2860		9.48267	3451.2		9.48267	8962.1
9.49333	2845		9.49333	3441.6		9.49333	8936.2
9.504	2821		9.504	3417.6		9.504	8914.5
9.51467	2809		9.51467	3411		9.51467	8890
9.52533	2782		9.52533	3400.8		9.52533	8864.8
9.536	2790		9.536	3391.2		9.536	8859.2
9.54667	2764		9.54667	3387.6		9.54667	8844.5
9.55733	2743		9.55733	3379.2		9.55733	8834
9.568	2739		9.568	3359.4		9.568	8809.5
9.57867	2725		9.57867	3344.4		9.57867	8787.1
9.58933	2702		9.58933	3327		9.58933	8775.2
9.6	2686		9.6	3324		9.6	8759.8
9.61067	2661		9.61067	3315		9.61067	8743.7
9.62133	2632		9.62133	3304.2		9.62133	8722
9.632	2632		9.632	3287.4		9.632	8718.5
9.64267	2613		9.64267	3287.4		9.64267	8698.9
9.65333	2622		9.65333	3276.6		9.65333	8687
9.664	2603		9.664	3261		9.664	8678.6
9.67467	2602		9.67467	3251.4		9.67467	8648.5
9.68533	2607		9.68533	3236.4		9.68533	8640.1
9.696	2570		9.696	3222.6		9.696	8628.2
9.70667	2575		9.70667	3220.2		9.70667	8608.6
9.71733	2579		9.71733	3209.4		9.71733	8596.7
9.728	2563		9.728	3201		9.728	8587.6
9.73867	2558		9.73867	3179.4		9.73867	8569.4
9.74933	2562		9.74933	3175.8		9.74933	8561.7
9.76	2570		9.76	3175.2		9.76	8549.1
9.77067	2557		9.77067	3171		9.77067	8536.5
9.78133	2565		9.78133	3153.6		9.78133	8517.6
9.792	2549		9.792	3142.8		9.792	8505.7
9.80267	2556		9.80267	3138		9.80267	8493.1
9.81333	2548		9.81333	3127.2		9.81333	8482.6
9.824	2541		9.824	3112.2		9.824	8482.6
9.83467	2555		9.83467	3121.8		9.83467	8465.1
9.84533	2540		9.84533	3106.2		9.84533	8451.8
9.856	2544		9.856	3092.4		9.856	8428.7
9.86667	2535		9.86667	3089.4		9.86667	8432.2
9.87733	2532		9.87733	3082.8		9.87733	8419.6
9.888	2536		9.888	3076.8		9.888	8413.3
9.89867	2522		9.89867	3063.6		9.89867	8410.5
9.90933	2543		9.90933	3063		9.90933	8400.7
9.92	2541		9.92	3057.6		9.92	8391.6
9.93067	2563		9.93067	3049.2		9.93067	8383.9
9.94133	2576		9.94133	3048		9.94133	8374.8
9.952	2586		9.952	3035.4		9.952	8367.1
9.96267	2591		9.96267	3029.4		9.96267	8356.6
9.97333	2605		9.97333	3018		9.97333	8352.4
9.984	2632		9.984	3013.2		9.984	8346.8
9.99467	2657		9.99467	3010.8		9.99467	8326.5
10.0053	2681		10.0053	3001.8		10.0053	8320.2
10.016	2693		10.016	3001.8		10.016	8312.5
10.0267	2697		10.0267	3000		10.0267	8313.2
10.0373	2710		10.0373	2994		10.0373	8307.6
10.048	2721		10.048	2991.6		10.048	8309
10.0587	2742		10.0587	2980.8		10.0587	8297.1
10.0693	2744		10.0693	2970		10.0693	8299.2
10.08	2732		10.08	2966.4		10.08	8294.3
10.0907	2716		10.0907	2958		10.0907	8302.7
10.1013	2707		10.1013	2952.6		10.1013	8300.6
10.112	2718		10.112	2945.4		10.112	8302.7
10.1227	2725		10.1227	2943		10.1227	8310.4
10.1333	2699		10.1333	2923.8		10.1333	8322.3
10.144	2680		10.144	2922.6		10.144	8323.7
10.1547	2656		10.1547	2912.4		10.1547	8332.1
10.1653	2658		10.1653	2901.6		10.1653	8347.5
10.176	2663		10.176	2900.4		10.176	8366.4
10.1867	2658		10.1867	2887.8		10.1867	8390.2
10.1973	2666		10.1973	2874		10.1973	8406.3
10.208	2646		10.208	2870.4		10.208	8424.5
10.2187	2634		10.2187	2861.4		10.2187	8453.9
10.2293	2629		10.2293	2850.6		10.2293	8474.2
10.24	2626		10.24	2840.4		10.24	8498
10.2507	2608		10.2507	2850		10.2507	8520.4
10.2613	2591		10.2613	2838.6		10.2613	8567.3
10.272	2584		10.272	2828.4		10.272	8595.3
10.2827	2557		10.2827	2827.8		10.2827	8628.9
10.2933	2550		10.2933	2812.8		10.2933	8651.3
10.304	2541		10.304	2814.6		10.304	8675.1
10.3147	2502		10.3147	2810.4		10.3147	8696.8
10.3253	2516		10.3253	2799.6		10.3253	8740.2
10.336	2484		10.336	2794.8		10.336	8771.7
10.3467	2503		10.3467	2797.2		10.3467	8800.4
10.3573	2490		10.3573	2805		10.3573	8834
10.368	2497		10.368	2808.6		10.368	8859.2
10.3787	2555		10.3787	2814.6		10.3787	8892.8
10.3893	2651		10.3893	2823.6		10.3893	8922.2
10.4	2827		10.4	2842.8		10.4	8942.5
10.4107	2622		10.4107	2863.8		10.4107	8962.1
10.4213	2603		10.4213	2890.2		10.4213	8977.5
10.432	2602		10.432	2919		10.432	8999.2
10.4427	2607		10.4427	2944.2		10.4427	8997.1
10.4533	2570		10.4533	2972.4		10.4533	8999.2
10.464	2575		10.464	3013.2		10.464	8991.5
10.4747	2579		10.4747	3041.4		10.4747	8982.4
10.4853	2563		10.4853	3081.6		10.4853	8975.4
10.496	2558		10.496	3123.6		10.496	8957.9
10.5067	2562		10.5067	3171		10.5067	8932.7
10.5173	2570		10.5173	3210		10.5173	8915.9
10.528	2557		10.528	3246		10.528	8900.5
10.5387	2565		10.5387	3295.2		10.5387	8883
10.5493	2549		10.5493	3334.2		10.5493	8850.1
10.56	2556		10.56	3383.4		10.56	8817.2
10.5707	2548		10.5707	3436.2		10.5707	8797.6
10.5813	2541		10.5813	3471		10.5813	8760.5
10.592	2555		10.592	3509.4		10.592	8726.9
10.6027	2540		10.6027	3538.2		10.6027	8690.5
10.6133	2544		10.6133	3574.2		10.6133	8633.1
10.624	2535		10.624	3593.4		10.624	8588.3
10.6347	2532		10.6347	3621		10.6347	8535.1
10.6453	2536		10.6453	3638.4		10.6453	8473.5
10.656	2522		10.656	3648.6		10.656	8402.1
10.6667	2543		10.6667	3654.6		10.6667	8341.2
10.6773	2541		10.6773	3644.4		10.6773	8269.1
10.688	2563		10.688	3645		10.688	8207.5
10.6987	2576		10.6987	3645		10.6987	8134.7
10.7093	2586		10.7093	3628.2		10.7093	8057
10.72	2591		10.72	3607.8		10.72	7993.3
10.7307	2605		10.7307	3598.8		10.7307	7935.2
10.7413	2632		10.7413	3586.8		10.7413	7875
10.752	2657		10.752	3561.6		10.752	7821.8
10.7627	2681		10.7627	3536.4		10.7627	7772.1
10.7733	2693		10.7733	3510		10.7733	7724.5
10.784	2697		10.784	3475.2		10.784	7679.7
10.7947	2710		10.7947	3433.2		10.7947	7639.8
10.8053	2721		10.8053	3380.4		10.8053	7603.4
10.816	2742		10.816	3335.4		10.816	7557.9
10.8267	2744		10.8267	3268.8		10.8267	7524.3
10.8373	2732		10.8373	3224.4		10.8373	7499.1
10.848	2716		10.848	3163.2		10.848	7449.4
10.8587	2707		10.8587	3088.8		10.8587	7414.4
10.8693	2718		10.8693	3026.4		10.8693	7398.3
10.88	2725		10.88	2966.4		10.88	7366.1
10.8907	2699		10.8907	2897.4		10.8907	7321.3
10.9013	2680		10.9013	2830.8		10.9013	7288.4
10.912	2656		10.912	2757		10.912	7263.9
10.9227	2658		10.9227	2687.4		10.9227	7240.1
10.9333	2663		10.9333	2634		10.9333	7221.9
10.944	2658		10.944	2571.6		10.944	7196
10.9547	2666		10.9547	2509.8		10.9547	7171.5
10.9653	2646		10.9653	2446.2		10.9653	7151.2
10.976	2634		10.976	2385		10.976	7125.3
10.9867	2629		10.9867	2337		10.9867	7102.9
10.9973	2626		10.9973	2291.4		10.9973	7094.5
11.008	2608		11.008	2245.8		11.008	7082.6
11.0187	2591		11.0187	2212.2		11.0187	7059.5
11.0293	2584		11.0293	2175.6		11.0293	7066.5
11.04	2557		11.04	2140.2		11.04	7049
11.0507	2550		11.0507	2113.2		11.0507	7035
11.0613	2541		11.0613	2079		11.0613	7040.6
11.072	2502		11.072	2059.2		11.072	7027.3
11.0827	2516		11.0827	2045.4		11.0827	7018.9
11.0933	2484		11.0933	2022.6		11.0933	7022.4
11.104	2503		11.104	2005.2		11.104	7019.6
11.1147	2490		11.1147	1983		11.1147	7000
11.1253	2497		11.1253	1984.8		11.1253	6993.7
11.136	2555		11.136	1972.8		11.136	7000.7
11.1467	2651		11.1467	1969.8		11.1467	6986
11.1573	2827		11.1573	1962.6		11.1573	6993.7
11.168	2622		11.168	1959.6		11.168	6971.3
11.1787	2603		11.1787	1966.8		11.1787	6965
11.1893	2602		11.1893	1961.4		11.1893	6946.1
11.2	2607		11.2	1965.6		11.2	6925.1
11.2107	2570		11.2107	1960.2		11.2107	6913.2
11.2213	2575		11.2213	1961.4		11.2213	6891.5
11.232	2579		11.232	1956		11.232	6867
11.2427	2563		11.2427	1948.2		11.2427	6848.8
11.2533	2558		11.2533	1943.4		11.2533	6820.8
11.264	2562		11.264	1941		11.264	6806.1
11.2747	2570		11.2747	1933.8		11.2747	6780.2
11.2853	2557		11.2853	1918.8		11.2853	6753.6
11.296	2565		11.296	1906.8		11.296	6734.7
11.3067	2549		11.3067	1896.6		11.3067	6694.8
11.3173	2556		11.3173	1886.4		11.3173	6661.2
11.328	2548		11.328	1879.8		11.328	6637.4
11.3387	2541		11.3387	1861.8		11.3387	6601.7
11.3493	2555		11.3493	1846.8		11.3493	6582.8
11.36	2540		11.36	1829.4		11.36	6540.8
11.3707	2544		11.3707	1800.6		11.3707	6517
11.3813	2535		11.3813	1786.8		11.3813	6477.8
11.392	2532		11.392	1756.8		11.392	6445.6
11.4027	2536		11.4027	1731.6		11.4027	6423.2
11.4133	2522		11.4133	1713.6		11.4133	6388.2
11.424	2543		11.424	1696.2		11.424	6357.4
11.4347	2541		11.4347	1663.8		11.4347	6325.9
11.4453	2563		11.4453	1628.4		11.4453	6296.5
11.456	2576		11.456	1608.6		11.456	6272
11.4667	2586		11.4667	1574.4		11.4667	6236.3
11.4773	2591		11.4773	1547.4		11.4773	6196.4
11.488	2605		11.488	1522.2		11.488	6183.1
11.4987	2632		11.4987	1494		11.4987	6160.7
11.5093	2657		11.5093	1467.6		11.5093	6129.9
11.52	2681		11.52	1440		11.52	6109.6
11.5307	2693		11.5307	1407		11.5307	6080.2
11.5413	2697		11.5413	1378.8		11.5413	6057.1
11.552	2710		11.552	1351.2		11.552	6034.7
11.5627	2721		11.5627	1327.8		11.5627	6024.2
11.5733	2742		11.5733	1302.6		11.5733	5996.2
11.584	2744		11.584	1278.6		11.584	5973.1
11.5947	2732		11.5947	1251.6		11.5947	5950
11.6053	2716		11.6053	1220.4		11.6053	5929
11.616	2707		11.616	1206		11.616	5913.6
11.6267	2718		11.6267	1180.2		11.6267	5891.9
11.6373	2725		11.6373	1147.8		11.6373	5884.2
11.648	2699		11.648	1122		11.648	5868.1
11.6587	2680		11.6587	1114.2		11.6587	5853.4
11.6693	2656		11.6693	1092		11.6693	5822.6
11.68	2658		11.68	1077		11.68	5804.4
11.6907	2663		11.6907	1065		11.6907	5794.6
11.7013	2658		11.7013	1051.8		11.7013	5777.8
11.712	2666		11.712	1032		11.712	5754
11.7227	2646		11.7227	1020		11.7227	5734.4
11.7333	2634		11.7333	1002		11.7333	5713.4
11.744	2629		11.744	994.2		11.744	5706.4
11.7547	2626		11.7547	964.8		11.7547	5681.9
11.7653	2608		11.7653	960.6		11.7653	5660.9
11.776	2591		11.776	945		11.776	5656.7
11.7867	2584		11.7867	928.8		11.7867	5641.3
11.7973	2557		11.7973	924.6		11.7973	5615.4
11.808	2550		11.808	925.2		11.808	5599.3
11.8187	2541		11.8187	903		11.8187	5582.5
11.8293	2502		11.8293	890.4		11.8293	5558
11.84	2516		11.84	874.2		11.84	5540.5
11.8507	2484		11.8507	861.6		11.8507	5513.2
11.8613	2503		11.8613	845.4		11.8613	5503.4
11.872	2490		11.872	832.8		11.872	5475.4
11.8827	2497		11.8827	823.8		11.8827	5447.4
11.8933	2555		11.8933	810.6		11.8933	5420.8
11.904	2651		11.904	793.2		11.904	5404.7
11.9147	2827		11.9147	769.8		11.9147	5395.6
11.9253	2962		11.9253	756.6		11.9253	5378.1
11.936	2954		11.936	747.6		11.936	5352.2
11.9467	2933		11.9467	731.4		11.9467	5334.7
11.9573	2900		11.9573	711		11.9573	5319.3
11.968	2883		11.968	690		11.968	5314.4
11.9787	2874		11.9787	665.4		11.9787	5299.7
11.9893	2860		11.9893	648		11.9893	5280.1
12	2849		12	635.4		12	5254.2
12.0107	2863		12.0107	628.8		12.0107	5238.8
12.0213	2863		12.0213	612.6		12.0213	5231.8
12.032	2861		12.032	592.2		12.032	5210.1
12.0427	2859		12.0427	568.8		12.0427	5195.4
12.0533	2868		12.0533	556.2		12.0533	5185.6
12.064	2878		12.064	541.8		12.064	5163.9
12.0747	2886		12.0747	536.4		12.0747	5161.8
12.0853	2896		12.0853	519		12.0853	5145
12.096	2881		12.096	505.8		12.096	5133.1
12.1067	2881		12.1067	493.8		12.1067	5116.3
12.1173	2866		12.1173	482.4		12.1173	5098.1
12.128	2832		12.128	467.4		12.128	5082.7
12.1387	2828		12.1387	454.8		12.1387	5066.6
12.1493	2811		12.1493	451.2		12.1493	5058.9
12.16	2799		12.16	438		12.16	5042.1
12.1707	2784		12.1707	437.4		12.1707	5021.8
12.1813	2741		12.1813	416.4		12.1813	5011.3
12.192	2710		12.192	406.8		12.192	4999.4
12.2027	2692		12.2027	399.6		12.2027	4975.6
12.2133	2669		12.2133	391.8		12.2133	4972.1
12.224	2640		12.224	380.4		12.224	4959.5
12.2347	2610		12.2347	366		12.2347	4942.7
12.2453	2588		12.2453	355.2		12.2453	4932.2
12.256	2577		12.256	343.8		12.256	4913.3
12.2667	2555		12.2667	333.6		12.2667	4886
12.2773	2548		12.2773	312		12.2773	4883.9
12.288	2536		12.288	292.2		12.288	4869.2
12.2987	2511		12.2987	291.6		12.2987	4847.5
12.3093	2489		12.3093	284.4		12.3093	4832.8
12.32	2480		12.32	264		12.32	4820.2
12.3307	2458		12.3307	264		12.3307	4811.8
12.3413	2460		12.3413	241.2		12.3413	4799.9
12.352	2449		12.352	238.2		12.352	4788.7
12.3627	2433		12.3627	237		12.3627	4774
12.3733	2398		12.3733	224.4		12.3733	4765.6
12.384	2414		12.384	215.4		12.384	4753
12.3947	2397		12.3947	207		12.3947	4727.1
12.4053	2385		12.4053	200.4		12.4053	4720.1
12.416	2364		12.416	173.4		12.416	4708.2
12.4267	2364		12.4267	166.8		12.4267	4684.4
12.4373	2344		12.4373	149.4		12.4373	4672.5
12.448	2337		12.448	145.8		12.448	4667.6
12.4587	2321		12.4587	123		12.4587	4659.9
12.4693	2309		12.4693	121.8		12.4693	4649.4
12.48	2282		12.48	107.4		12.48	4639.6
12.4907	2282		12.4907	105		12.4907	4623.5
12.5013	2271		12.5013	85.8		12.5013	4610.9
12.512	2265		12.512	75		12.512	4587.1
12.5227	2256		12.5227	70.8		12.5227	4582.9
12.5333	2245		12.5333	63.6		12.5333	4566.8
12.544	2227		12.544	58.8		12.544	4565.4
12.5547	2208		12.5547	46.8		12.5547	4558.4
12.5653	2201		12.5653	45.6		12.5653	4540.2
12.576	2210		12.576	30		12.576	4533.9
12.5867	2179		12.5867	28.2		12.5867	4524.1
12.5973	2171		12.5973	22.2		12.5973	4524.1
12.608	2156		12.608	7.8		12.608	4517.8
12.6187	2142		12.6187	1.2		12.6187	4502.4
12.6293	2135		12.6293	-15		12.6293	4508
12.64	2103		12.64	-21.6		12.64	4496.1
12.6507	2105		12.6507	-27		12.6507	4480
12.6613	2080		12.6613	-29.4		12.6613	4484.2
12.672	2083		12.672	-45.6		12.672	4478.6
12.6827	2067		12.6827	-45.6		12.6827	4479.3
12.6933	2051		12.6933	-62.4		12.6933	4471.6
12.704	2033		12.704	-57.6		12.704	4459.7
12.7147	2020		12.7147	-60.6		12.7147	4462.5
12.7253	2009		12.7253	-61.8		12.7253	4456.9
12.736	1999		12.736	-73.2		12.736	4456.2
12.7467	1986		12.7467	-73.8		12.7467	4454.1
12.7573	1989		12.7573	-92.4		12.7573	4437.3
12.768	1972		12.768	-89.4		12.768	4416.3
12.7787	1943		12.7787	-93.6		12.7787	4410
12.7893	1959		12.7893	-90.6		12.7893	4411.4
12.8	1946		12.8	-93.6		12.8	4384.8
12.8107	1914		12.8107	-100.2		12.8107	4375
12.8213	1912		12.8213	-91.2		12.8213	4364.5
12.832	1900		12.832	-97.2		12.832	4348.4
12.8427	1904		12.8427	-109.2		12.8427	4361.7
12.8533	1886		12.8533	-102.6		12.8533	4323.9
12.864	1888		12.864	-105		12.864	4315.5
12.8747	1886		12.8747	-112.8		12.8747	4307.1
12.8853	1880		12.8853	-123		12.8853	4291.7
12.896	1889		12.896	-133.8		12.896	4274.9
12.9067	1889		12.9067	-141.6		12.9067	4253.9
12.9173	1890		12.9173	-141.6		12.9173	4237.8
12.928	1890		12.928	-150		12.928	4237.1
12.9387	1884		12.9387	-152.4		12.9387	4205.6
12.9493	1877		12.9493	-161.4		12.9493	4200.7
12.96	1863		12.96	-169.2		12.96	4183.2
12.9707	1857		12.9707	-179.4		12.9707	4167.1
12.9813	1832		12.9813	-178.8		12.9813	4155.2
12.992	1808		12.992	-190.2		12.992	4126.5
13.0027	1790		13.0027	-201		13.0027	4111.8
13.0133	1762		13.0133	-213.6		13.0133	4093.6
13.024	1738		13.024	-232.8		13.024	4076.8
13.0347	1729		13.0347	-244.8		13.0347	4052.3
13.0453	1710		13.0453	-261		13.0453	4031.3
13.056	1699		13.056	-271.2		13.056	4005.4
13.0667	1691		13.0667	-282.6		13.0667	3988.6
13.0773	1661		13.0773	-294.6		13.0773	3977.4
13.088	1641		13.088	-310.8		13.088	3971.1
13.0987	1642		13.0987	-327		13.0987	3973.2
13.1093	1636		13.1093	-334.8		13.1093	3949.4
13.12	1622		13.12	-363		13.12	3937.5
13.1307	1614		13.1307	-377.4		13.1307	3933.3
13.1413	1617		13.1413	-388.2		13.1413	3915.1
13.152	1607		13.152	-404.4		13.152	3910.9
13.1627	1570		13.1627	-415.2		13.1627	3900.4
13.1733	1549		13.1733	-432		13.1733	3889.2
13.184	1541		13.184	-444		13.184	3875.2
13.1947	1544		13.1947	-450.6		13.1947	3869.6
13.2053	1540		13.2053	-459.6		13.2053	3861.2
13.216	1518		13.216	-483		13.216	3859.1
13.2267	1505		13.2267	-488.4		13.2267	3843
13.2373	1498		13.2373	-502.2		13.2373	3820.6
13.248	1503		13.248	-510.6		13.248	3816.4
13.2587	1488		13.2587	-527.4		13.2587	3805.9
13.2693	1457		13.2693	-540.6		13.2693	3798.9
13.28	1450		13.28	-535.8		13.28	3797.5
13.2907	1437		13.2907	-546.6		13.2907	3777.2
13.3013	1415		13.3013	-550.8		13.3013	3775.8
13.312	1392		13.312	-555		13.312	3773.7
13.3227	1410		13.3227	-565.2		13.3227	3774.4
13.3333	1399		13.3333	-566.4		13.3333	3765.3
13.344	1379		13.344	-567		13.344	3745.7
13.3547	1352		13.3547	-592.2		13.3547	3740.1
13.3653	1344		13.3653	-589.8		13.3653	3732.4
13.376	1326		13.376	-605.4		13.376	3732.4
13.3867	1319		13.3867	-603.6		13.3867	3724.7
13.3973	1337		13.3973	-609.6		13.3973	3710
13.408	1321		13.408	-609		13.408	3708.6
13.4187	1311		13.4187	-616.8		13.4187	3712.1
13.4293	1302		13.4293	-621		13.4293	3712.8
13.44	1293		13.44	-616.8		13.44	3709.3
13.4507	1280		13.4507	-623.4		13.4507	3696.7
13.4613	1281		13.4613	-638.4		13.4613	3689
13.472	1271		13.472	-645		13.472	3677.8
13.4827	1248		13.4827	-644.4		13.4827	3687.6
13.4933	1236		13.4933	-652.2		13.4933	3694.6
13.504	1230		13.504	-656.4		13.504	3697.4
13.5147	1225		13.5147	-655.2		13.5147	3700.9
13.5253	1208		13.5253	-663		13.5253	3711.4
13.536	1199		13.536	-663.6		13.536	3719.1
13.5467	1196		13.5467	-670.8		13.5467	3736.6
13.5573	1193		13.5573	-684		13.5573	3769.5
13.568	1191		13.568	-694.8		13.568	3818.5
13.5787	1182		13.5787	-682.8		13.5787	3856.3
13.5893	1165		13.5893	-679.2		13.5893	3931.2
13.6	1166		13.6	-677.4		13.6	4007.5
13.6107	1137		13.6107	-678.6		13.6107	4085.9
13.6213	1137		13.6213	-687		13.6213	4181.8
13.632	1136		13.632	-684.6		13.632	4293.8
13.6427	1123		13.6427	-685.8		13.6427	4403
13.6533	1109		13.6533	-673.8		13.6533	4515
13.664	1091		13.664	-657.6		13.664	4638.9
13.6747	1077		13.6747	-628.2		13.6747	4767
13.6853	1083		13.6853	-595.2		13.6853	4893
13.696	1057		13.696	-567		13.696	5005
13.7067	1057		13.7067	-498.6		13.7067	5125.4
13.7173	1044		13.7173	-429.6		13.7173	5238.8
13.728	1036		13.728	-339		13.728	5345.9
13.7387	1023		13.7387	-237		13.7387	5458.6
13.7493	1015		13.7493	-128.4		13.7493	5569.9
13.76	1010		13.76	-16.2		13.76	5681.9
13.7707	998		13.7707	122.4		13.7707	5796
13.7813	996		13.7813	258.6		13.7813	5896.8
13.792	998		13.792	379.2		13.792	6019.3
13.8027	1006		13.8027	524.4		13.8027	6136.9
13.8133	1000		13.8133	643.2		13.8133	6274.1
13.824	1003		13.824	766.8		13.824	6402.9
13.8347	1012		13.8347	895.8		13.8347	6537.3
13.8453	1025		13.8453	1012.2		13.8453	6668.2
13.856	1027		13.856	1132.8		13.856	6792.1
13.8667	1043		13.8667	1258.8		13.8667	6894.3
13.8773	1053		13.8773	1370.4		13.8773	6994.4
13.888	1080		13.888	1492.2		13.888	7081.9
13.8987	1076		13.8987	1629		13.8987	7155.4
13.9093	1073		13.9093	1749.6		13.9093	7210.7
13.92	1051		13.92	1889.4		13.92	7240.1
13.9307	1043		13.9307	2025		13.9307	7249.2
13.9413	1042		13.9413	2172		13.9413	7249.9
13.952	1035		13.952	2316		13.952	7241.5
13.9627	1037		13.9627	2452.8		13.9627	7214.2
13.9733	1003		13.9733	2591.4		13.9733	7179.9
13.984	974		13.984	2728.2		13.984	7151.9
13.9947	951		13.9947	2851.2		13.9947	7105
14.0053	956		14.0053	2957.4		14.0053	7065.8
14.016	930		14.016	3034.8		14.016	7021
14.0267	916		14.0267	3100.2		14.0267	6984.6
14.0373	913		14.0373	3160.8		14.0373	6949.6
14.048	918		14.048	3180		14.048	6902
14.0587	913		14.0587	3198		14.0587	6829.9
14.0693	915		14.0693	3186		14.0693	6783.7
14.08	925		14.08	3165.6		14.08	6725.6
14.0907	947		14.0907	3137.4		14.0907	6663.3
14.1013	963		14.1013	3112.2		14.1013	6569.5
14.112	997		14.112	3088.8		14.112	6458.9
14.1227	1029		14.1227	3048.6		14.1227	6356.7
14.1333	1063		14.1333	3015		14.1333	6242.6
14.144	1125		14.144	2977.8		14.144	6106.8
14.1547	1183		14.1547	2937		14.1547	5959.8
14.1653	1260		14.1653	2889.6		14.1653	5805.1
14.176	1318		14.176	2829		14.176	5652.5
14.1867	1391		14.1867	2775		14.1867	5481.7
14.1973	1447		14.1973	2703		14.1973	5305.3
14.208	1495		14.208	2623.2		14.208	5122.6
14.2187	1543		14.2187	2529		14.2187	4951.8
14.2293	1560		14.2293	2422.8		14.2293	4770.5
14.24	1554		14.24	2305.2		14.24	4599.7
14.2507	1566		14.2507	2167.8		14.2507	4453.4
14.2613	1536		14.2613	2013.6		14.2613	4300.8
14.272	1504		14.272	1863		14.272	4161.5
14.2827	1476		14.2827	1702.8		14.2827	4026.4
14.2933	1425		14.2933	1513.8		14.2933	3894.1
14.304	1353		14.304	1330.2		14.304	3787
14.3147	1316		14.3147	1142.4		14.3147	3690.4
14.3253	1258		14.3253	961.2		14.3253	3599.4
14.336	1208		14.336	772.8		14.336	3510.5
14.3467	1152		14.3467	585.6		14.3467	3453.1
14.3573	1120		14.3573	424.2		14.3573	3374.7
14.368	1071		14.368	246		14.368	3336.2
14.3787	1031		14.3787	101.4		14.3787	3297
14.3893	967		14.3893	-45.6		14.3893	3256.4
14.4	941		14.4	-183.6		14.4	3225.6
14.4107	915		14.4107	-301.8		14.4107	3190.6
14.4213	876		14.4213	-419.4		14.4213	3165.4
14.432	849		14.432	-521.4		14.432	3155.6
14.4427	817		14.4427	-607.2		14.4427	3150
14.4533	812		14.4533	-688.2		14.4533	3128.3
14.464	768		14.464	-765		14.464	3125.5
14.4747	764		14.4747	-822		14.4747	3120.6
14.4853	749		14.4853	-872.4		14.4853	3109.4
14.496	724		14.496	-912.6		14.496	3103.8
14.5067	711		14.5067	-947.4		14.5067	3090.5
14.5173	695		14.5173	-980.4		14.5173	3104.5
14.528	675		14.528	-993.6		14.528	3108
14.5387	668		14.5387	-1021.2		14.5387	3105.9
14.5493	656		14.5493	-1030.8		14.5493	3103.1
14.56	632		14.56	-1050		14.56	3106.6
14.5707	610		14.5707	-1062.6		14.5707	3104.5
14.5813	601		14.5813	-1071.6		14.5813	3112.9
14.592	588		14.592	-1069.2		14.592	3108.7
14.6027	556		14.6027	-1076.4		14.6027	3118.5
14.6133	559		14.6133	-1071.6		14.6133	3132.5
14.624	551		14.624	-1074		14.624	3145.1
14.6347	536		14.6347	-1083.6		14.6347	3157.7
14.6453	539		14.6453	-1078.2		14.6453	3169.6
14.656	535		14.656	-1077.6		14.656	3167.5
14.6667	540		14.6667	-1070.4		14.6667	3188.5
14.6773	519		14.6773	-1065.6		14.6773	3211.6
14.688	518		14.688	-1059		14.688	3231.2
14.6987	513		14.6987	-1050.6		14.6987	3256.4
14.7093	500		14.7093	-1039.8		14.7093	3304
14.72	515		14.72	-1032		14.72	3338.3
14.7307	509		14.7307	-1025.4		14.7307	3388.7
14.7413	501		14.7413	-1012.8		14.7413	3443.3
14.752	494		14.752	-996		14.752	3521
14.7627	499		14.7627	-994.8		14.7627	3614.8
14.7733	507		14.7733	-965.4		14.7733	3745
14.784	486		14.784	-944.4		14.784	3889.2
14.7947	489		14.7947	-903.6		14.7947	4053.7
14.8053	486		14.8053	-880.2		14.8053	4240.6
14.816	498		14.816	-844.2		14.816	4464.6
14.8267	497		14.8267	-800.4		14.8267	4702.6
14.8373	497		14.8373	-744.6		14.8373	4962.3
14.848	506		14.848	-676.2		14.848	5238.1
14.8587	504		14.8587	-585.6		14.8587	5539.8
14.8693	521		14.8693	-474.6		14.8693	5836.6
14.88	529		14.88	-340.8		14.88	6148.8
14.8907	545		14.8907	-184.2		14.8907	6463.1
14.9013	562		14.9013	4.8		14.9013	6779.5
14.912	590		14.912	212.4		14.912	7110.6
14.9227	632		14.9227	454.2		14.9227	7448
14.9333	700		14.9333	726.6		14.9333	7789.6
14.944	770		14.944	1005		14.944	8132.6
14.9547	859		14.9547	1315.8		14.9547	8453.9
14.9653	997		14.9653	1635		14.9653	8798.3
14.976	1167		14.976	1975.8		14.976	9124.5
14.9867	1384		14.9867	2312.4		14.9867	9480.1
14.9973	1638		14.9973	2671.2		14.9973	9837.8
15.008	1937		15.008	3022.2		15.008	10280.2
15.0187	2298		15.0187	3385.8		15.0187	10874.5
15.0293	2696		15.0293	3751.8		15.0293	11845.4
15.04	3130		15.04	4125		15.04	13438.6
15.0507	3586		15.0507	4494		15.0507	16077.6
15.0613	4030		15.0613	4859.4		15.0613	20227.2
15.072	4456		15.072	5230.2		15.072	26327.7
15.0827	4883		15.0827	5628.6		15.0827	34671
15.0933	5254		15.0933	6063.6		15.0933	45269
15.104	5599		15.104	6666.6		15.104	57971.9
15.1147	5903		15.1147	7570.8		15.1147	72338.7
15.1253	6173		15.1253	9060.6		15.1253	88065.6
15.136	6401		15.136	11558.4		15.136	104946
15.1467	6532		15.1467	15597		15.1467	122763
15.1573	6636		15.1573	21689.4		15.1573	141385
15.168	6689		15.168	30115.2		15.168	160741
15.1787	6699		15.1787	40969.2		15.1787	180525
15.1893	6723		15.1893	54064.2		15.1893	200375
15.2	6808		15.2	69064.2		15.2	219919
15.2107	7107		15.2107	85709.4		15.2107	238787
15.2213	7899		15.2213	103870		15.2213	256476
15.232	9702		15.232	123344		15.232	272619
15.2427	13469		15.2427	143888		15.2427	287007
15.2533	20512		15.2533	165314		15.2533	299592
15.264	32508		15.264	187170		15.264	310428
15.2747	50936		15.2747	208778		15.2747	319696
15.2853	76758		15.2853	229667		15.2853	327735
15.296	109533		15.296	249269		15.296	334604
15.3067	147365		15.3067	267197		15.3067	340276
15.3173	187625		15.3173	282997		15.3173	344312
15.328	227298		15.328	296679		15.328	345980
15.3387	263532		15.3387	308252		15.3387	344500
15.3493	294385		15.3493	317912		15.3493	339226
15.36	318761		15.36	326057		15.36	329858
15.3707	336299		15.3707	333115		15.3707	316675
15.3813	347166		15.3813	339282		15.3813	300280
15.392	352054		15.392	344440		15.392	281363
15.4027	351674		15.4027	348080		15.4027	260798
15.4133	346922		15.4133	349345		15.4133	239532
15.424	338655		15.424	347292		15.424	218080
15.4347	327716		15.4347	341278		15.4347	197074
15.4453	314847		15.4453	331109		15.4453	176989
15.456	300738		15.456	317256		15.456	158096
15.4667	285951		15.4667	300364		15.4667	140590
15.4773	270947		15.4773	281226		15.4773	124547
15.488	256170		15.488	260630		15.488	110046
15.4987	241939		15.4987	239480		15.4987	97059.9
15.5093	228387		15.5093	218366		15.5093	85506.4
15.52	215636		15.52	197747		15.52	75365.5
15.5307	203784		15.5307	178055		15.5307	66525.9
15.5413	192792		15.5413	159500		15.5413	58844.8
15.552	182594		15.552	142193		15.552	52237.5
15.5627	173162		15.5627	126280		15.5627	46575.9
15.5733	164427		15.5733	111808		15.5733	41752.9
15.584	156310		15.584	98746.8		15.584	37659.3
15.5947	148826		15.5947	87043.2		15.5947	34203.4
15.6053	141951		15.6053	76624.8		15.6053	31288.6
15.616	135642		15.616	67432.8		15.616	28817.6
15.6267	129877		15.6267	59364		15.6267	26735.8
15.6373	124671		15.6373	52327.2		15.6373	24982.3
15.648	119977		15.648	46236.6		15.648	23508.1
15.6587	115745		15.6587	40957.2		15.6587	22239.7
15.6693	111965		15.6693	36426		15.6693	21146.3
15.68	108509		15.68	32563.2		15.68	20207.6
15.6907	105319		15.6907	29262		15.6907	19373.2
15.7013	102350		15.7013	26457.6		15.7013	18629.1
15.712	99479		15.712	24102.6		15.712	17937.5
15.7227	96655		15.7227	22091.4		15.7227	17271.8
15.7333	93823		15.7333	20396.4		15.7333	16626.4
15.744	90983		15.744	18967.8		15.744	16000.6
15.7547	88125		15.7547	17748.6		15.7547	15375.5
15.7653	85289		15.7653	16692.6		15.7653	14735.7
15.776	82487		15.776	15776.4		15.776	14127.4
15.7867	79782		15.7867	14982		15.7867	13533.1
15.7973	77220		15.7973	14253		15.7973	12953.5
15.808	74791		15.808	13572.6		15.808	12434.8
15.8187	72564		15.8187	12926.4		15.8187	11977.7
15.8293	70554		15.8293	12296.4		15.8293	11591.3
15.84	68726		15.84	11679.6		15.84	11333.7
15.8507	67092		15.8507	11062.8		15.8507	11168.5
15.8613	65671		15.8613	10456.8		15.8613	11144.7
15.872	64457		15.872	9853.2		15.872	11289.6
15.8827	63444		15.8827	9270.6		15.8827	11561.2
15.8933	62643		15.8933	8724.6		15.8933	11971.4
15.904	62035		15.904	8233.8		15.904	12488.7
15.9147	61620		15.9147	7811.4		15.9147	13099.8
15.9253	61407		15.9253	7484.4		15.9253	13755
15.936	61327		15.936	7273.2		15.936	14429.8
15.9467	61347		15.9467	7198.2		15.9467	15102.5
15.9573	61362		15.9573	7267.2		15.9573	15752.1
15.968	61300		15.968	7491		15.968	16366.7
15.9787	61089		15.9787	7879.8		15.9787	16956.8
15.9893	60627		15.9893	8393.4		15.9893	17532.2
16	59859		16	9024		16	18079.6
16.0107	58743		16.0107	9719.4		16.0107	18620.7
16.0213	57286		16.0213	10462.2		16.0213	19142.9
16.032	55481		16.032	11212.2		16.032	19635.7
16.0427	53362		16.0427	11932.8		16.0427	20090.7
16.0533	50978		16.0533	12631.2		16.0533	20507.9
16.064	48364		16.064	13293.6		16.064	20867.7
16.0747	45565		16.0747	13905		16.0747	21138.6
16.0853	42634		16.0853	14493		16.0853	21314.3
16.096	39627		16.096	15044.4		16.096	21397.6
16.1067	36609		16.1067	15571.2		16.1067	21364
16.1173	33617		16.1173	16078.2		16.1173	21196.7
16.128	30743		16.128	16546.2		16.128	20895
16.1387	27971		16.1387	16978.8		16.1387	20436.5
16.1493	25385		16.1493	17344.2		16.1493	19803
16.16	22994		16.16	17623.8		16.16	18986.1
16.1707	20777		16.1707	17833.8		16.1707	18005.4
16.1813	18786		16.1813	17926.8		16.1813	16872.8
16.192	17006		16.192	17928		16.192	15631.7
16.2027	15441		16.2027	17812.8		16.2027	14320.6
16.2133	14043		16.2133	17565.6		16.2133	12957.7
16.224	12817		16.224	17163		16.224	11613.7
16.2347	11755		16.2347	16592.4		16.2347	10322.9
16.2453	10821		16.2453	15850.2		16.2453	9134.3
16.256	9994		16.256	14922.6		16.256	8052.1
16.2667	9273		16.2667	13842.6		16.2667	7100.8
16.2773	8610		16.2773	12615.6		16.2773	6286
16.288	8034		16.288	11281.2		16.288	5593.7
16.2987	7506		16.2987	9883.8		16.2987	5026.7
16.3093	7023		16.3093	8479.2		16.3093	4559.1
16.32	6578		16.32	7120.8		16.32	4161.5
16.3307	6164		16.3307	5844		16.3307	3848.6
16.3413	5781		16.3413	4654.2		16.3413	3588.2
16.352	5414		16.352	3617.4		16.352	3383.1
16.3627	5076		16.3627	2704.2		16.3627	3206.7
16.3733	4754		16.3733	1932		16.3733	3063.9
16.384	4449		16.384	1289.4		16.384	2956.8
16.3947	4137		16.3947	745.2		16.3947	2854.6
16.4053	3860		16.4053	303.6		16.4053	2757.3
16.416	3584		16.416	-60		16.416	2691.5
16.4267	3335		16.4267	-345.6		16.4267	2627.8
16.4373	3078		16.4373	-574.8		16.4373	2577.4
16.448	2867		16.448	-761.4		16.448	2534
16.4587	2652		16.4587	-919.8		16.4587	2474.5
16.4693	2449		16.4693	-1047		16.4693	2440.9
16.48	2252		16.48	-1153.2		16.48	2403.1
16.4907	2080		16.4907	-1240.8		16.4907	2361.8
16.5013	1905		16.5013	-1309.8		16.5013	2319.1
16.512	1748		16.512	-1380		16.512	2290.4
16.5227	1615		16.5227	-1438.8		16.5227	2269.4
16.5333	1479		16.5333	-1494.6		16.5333	2246.3
16.544	1363		16.544	-1529.4		16.544	2228.1
16.5547	1245		16.5547	-1565.4		16.5547	2209.9
16.5653	1150		16.5653	-1596.6		16.5653	2184
16.576	1048		16.576	-1630.8		16.576	2160.9
16.5867	963		16.5867	-1659.6		16.5867	2144.8
16.5973	883		16.5973	-1689		16.5973	2125.9
16.608	798		16.608	-1720.8		16.608	2115.4
16.6187	717		16.6187	-1745.4		16.6187	2099.3
16.6293	665		16.6293	-1770.6		16.6293	2089.5
16.64	599		16.64	-1786.2		16.64	2067.8
16.6507	526		16.6507	-1810.8		16.6507	2050.3
16.6613	472		16.6613	-1840.8		16.6613	2032.8
16.672	398		16.672	-1846.8		16.672	2020.9
16.6827	337		16.6827	-1860		16.6827	2008.3
16.6933	278		16.6933	-1881		16.6933	2004.1
16.704	228		16.704	-1897.8		16.704	1995.7
16.7147	152		16.7147	-1906.2		16.7147	1978.9
16.7253	70		16.7253	-1916.4		16.7253	1959.3
16.736	-14		16.736	-1926.6		16.736	1951.6
16.7467	-71		16.7467	-1941		16.7467	1929.2
16.7573	-149		16.7573	-1953.6		16.7573	1907.5
16.768	-211		16.768	-1969.8		16.768	1891.4
16.7787	-267		16.7787	-1975.8		16.7787	1875.3
16.7893	-333		16.7893	-1988.4		16.7893	1856.4
16.8	-402		16.8	-2001.6		16.8	1849.4
16.8107	-471		16.8107	-2007.6		16.8107	1820.7
16.8213	-517		16.8213	-2021.4		16.8213	1808.8
16.832	-554		16.832	-2035.2		16.832	1798.3
16.8427	-602		16.8427	-2053.8		16.8427	1784.3
16.8533	-626		16.8533	-2078.4		16.8533	1768.2
16.864	-680		16.864	-2085		16.864	1746.5
16.8747	-715		16.8747	-2089.8		16.8747	1720.6
16.8853	-756		16.8853	-2100.6		16.8853	1701
16.896	-796		16.896	-2127.6		16.896	1679.3
16.9067	-837		16.9067	-2132.4		16.9067	1677.9
16.9173	-873		16.9173	-2145.6		16.9173	1659.7
16.928	-921		16.928	-2170.2		16.928	1635.2
16.9387	-959		16.9387	-2175.6		16.9387	1633.8
16.9493	-992		16.9493	-2190		16.9493	1613.5
16.96	-1014		16.96	-2200.2		16.96	1596
16.9707	-1045		16.9707	-2218.8		16.9707	1586.9
16.9813	-1086		16.9813	-2232		16.9813	1570.1
16.992	-1126		16.992	-2253.6		16.992	1558.9
17.0027	-1159		17.0027	-2268.6		17.0027	1551.2
17.0133	-1181		17.0133	-2284.2		17.0133	1536.5
17.024	-1207		17.024	-2293.8		17.024	1538.6
17.0347	-1229		17.0347	-2313		17.0347	1528.1
17.0453	-1252		17.0453	-2323.8		17.0453	1528.8
17.056	-1275		17.056	-2340.6		17.056	1512.7
17.0667	-1284		17.0667	-2344.8		17.0667	1501.5
17.0773	-1323		17.0773	-2353.8		17.0773	1510.6
17.088	-1356		17.088	-2352.6		17.088	1509.2
17.0987	-1368		17.0987	-2361.6		17.0987	1511.3
17.1093	-1379		17.1093	-2370.6		17.1093	1507.8
17.12	-1407		17.12	-2380.8		17.12	1505
17.1307	-1431		17.1307	-2381.4		17.1307	1483.3
17.1413	-1444		17.1413	-2382.6		17.1413	1488.2
17.152	-1451		17.152	-2394		17.152	1472.1
17.1627	-1470		17.1627	-2401.8		17.1627	1458.8
17.1733	-1492		17.1733	-2391		17.1733	1463
17.184	-1511		17.184	-2399.4		17.184	1454.6
17.1947	-1528		17.1947	-2415.6		17.1947	1446.9
17.2053	-1536		17.2053	-2411.4		17.2053	1442
17.216	-1549		17.216	-2412		17.216	1426.6
17.2267	-1571		17.2267	-2421.6		17.2267	1422.4
17.2373	-1585		17.2373	-2423.4		17.2373	1416.8
17.248	-1592		17.248	-2424.6		17.248	1415.4
17.2587	-1615		17.2587	-2439.6		17.2587	1411.2
17.2693	-1636		17.2693	-2430.6		17.2693	1411.2
17.28	-1646		17.28	-2435.4		17.28	1407.7
17.2907	-1676		17.2907	-2436		17.2907	1389.5
17.3013	-1671		17.3013	-2438.4		17.3013	1379
17.312	-1687		17.312	-2448.6		17.312	1373.4
17.3227	-1702		17.3227	-2463.6		17.3227	1362.2
17.3333	-1709		17.3333	-2458.8		17.3333	1346.8
17.344	-1732		17.344	-2457.6		17.344	1343.3
17.3547	-1749		17.3547	-2466		17.3547	1332.8
17.3653	-1755		17.3653	-2478.6		17.3653	1315.3
17.376	-1766		17.376	-2488.2		17.376	1319.5
17.3867	-1792		17.3867	-2497.2		17.3867	1297.8
17.3973	-1807		17.3973	-2493.6		17.3973	1285.9
17.408	-1813		17.408	-2501.4		17.408	1277.5
17.4187	-1820		17.4187	-2520		17.4187	1255.8
17.4293	-1851		17.4293	-2519.4		17.4293	1243.9
17.44	-1847		17.44	-2522.4		17.44	1236.2
17.4507	-1851		17.4507	-2533.2		17.4507	1230.6
17.4613	-1880		17.4613	-2544		17.4613	1235.5
17.472	-1874		17.472	-2551.2		17.472	1209.6
17.4827	-1888		17.4827	-2565.6		17.4827	1208.2
17.4933	-1915		17.4933	-2581.2		17.4933	1207.5
17.504	-1916		17.504	-2590.2		17.504	1193.5
17.5147	-1933		17.5147	-2601		17.5147	1194.9
17.5253	-1946		17.5253	-2610		17.5253	1180.2
17.536	-1964		17.536	-2618.4		17.536	1189.3
17.5467	-1960		17.5467	-2625.6		17.5467	1178.8
17.5573	-1972		17.5573	-2632.8		17.5573	1163.4
17.568	-1981		17.568	-2644.8		17.568	1152.2
17.5787	-1985		17.5787	-2646		17.5787	1148.7
17.5893	-1986		17.5893	-2650.8		17.5893	1152.9
17.6	-2007		17.6	-2667.6		17.6	1152.2
17.6107	-2019		17.6107	-2668.8		17.6107	1140.3
17.6213	-2032		17.6213	-2677.2		17.6213	1136.1
17.632	-2035		17.632	-2682		17.632	1121.4
17.6427	-2043		17.6427	-2680.8		17.6427	1112.3
17.6533	-2048		17.6533	-2695.8		17.6533	1117.9
17.664	-2048		17.664	-2694.6		17.664	1107.4
17.6747	-2047		17.6747	-2700		17.6747	1101.1
17.6853	-2027		17.6853	-2701.8		17.6853	1091.3
17.696	-2045		17.696	-2707.2		17.696	1080.1
17.7067	-2022		17.7067	-2717.4		17.7067	1062.6
17.7173	-2017		17.7173	-2721		17.7173	1058.4
17.728	-2002		17.728	-2727		17.728	1039.5
17.7387	-1993		17.7387	-2730		17.7387	1026.2
17.7493	-1987		17.7493	-2736.6		17.7493	1027.6
17.76	-1994		17.76	-2746.2		17.76	1008
17.7707	-2007		17.7707	-2753.4		17.7707	1001
17.7813	-2022		17.7813	-2755.8		17.7813	989.1
17.792	-2025		17.792	-2774.4		17.792	966
17.8027	-2058		17.8027	-2784		17.8027	956.9
17.8133	-2085		17.8133	-2782.2		17.8133	940.8
17.824	-2115		17.824	-2793		17.824	925.4
17.8347	-2126		17.8347	-2808		17.8347	903.7
17.8453	-2144		17.8453	-2820.6		17.8453	897.4
17.856	-2157		17.856	-2830.2		17.856	883.4
17.8667	-2177		17.8667	-2848.8		17.8667	859.6
17.8773	-2200		17.8773	-2854.8		17.8773	861
17.888	-2238		17.888	-2871		17.888	837.9
17.8987	-2249		17.8987	-2892.6		17.8987	833
17.9093	-2264		17.9093	-2893.8		17.9093	828.8
17.92	-2275		17.92	-2907		17.92	818.3
17.9307	-2283		17.9307	-2915.4		17.9307	796.6
17.9413	-2292		17.9413	-2931.6		17.9413	789.6
17.952	-2319		17.952	-2942.4		17.952	779.1
17.9627	-2336		17.9627	-2953.8		17.9627	771.4
17.9733	-2335		17.9733	-2962.8		17.9733	752.5
17.984	-2355		17.984	-2968.8		17.984	743.4
17.9947	-2383		17.9947	-2983.2		17.9947	727.3
18.0053	-2396		18.0053	-2994		18.0053	728
18.016	-2397		18.016	-3007.8		18.016	714.7
18.0267	-2402		18.0267	-3021.6		18.0267	704.2
18.0373	-2429		18.0373	-3026.4		18.0373	693
18.048	-2429		18.048	-3034.2		18.048	677.6
18.0587	-2432		18.0587	-3052.8		18.0587	669.2
18.0693	-2454		18.0693	-3050.4		18.0693	658.7
18.08	-2469		18.08	-3056.4		18.08	652.4
18.0907	-2482		18.0907	-3065.4		18.0907	642.6
18.1013	-2500		18.1013	-3079.8		18.1013	637.7
18.112	-2491		18.112	-3079.2		18.112	629.3
18.1227	-2504		18.1227	-3094.8		18.1227	625.8
18.1333	-2517		18.1333	-3111.6		18.1333	607.6
18.144	-2528		18.144	-3109.2		18.144	595.7
18.1547	-2545		18.1547	-3117.6		18.1547	580.3
18.1653	-2536		18.1653	-3130.2		18.1653	572.6
18.176	-2553		18.176	-3145.2		18.176	567.7
18.1867	-2564		18.1867	-3152.4		18.1867	559.3
18.1973	-2568		18.1973	-3163.2		18.1973	543.2
18.208	-2581		18.208	-3167.4		18.208	521.5
18.2187	-2602		18.2187	-3183.6		18.2187	525
18.2293	-2612		18.2293	-3179.4		18.2293	518.7
18.24	-2617		18.24	-3184.8		18.24	500.5
18.2507	-2627		18.2507	-3202.8		18.2507	498.4
18.2613	-2637		18.2613	-3221.4		18.2613	490
18.272	-2629		18.272	-3226.8		18.272	471.8
18.2827	-2638		18.2827	-3240.6		18.2827	471.8
18.2933	-2658		18.2933	-3240		18.2933	459.9
18.304	-2665		18.304	-3258.6		18.304	457.1
18.3147	-2675		18.3147	-3272.4		18.3147	441.7
18.3253	-2689		18.3253	-3285.6		18.3253	450.8
18.336	-2687		18.336	-3297.6		18.336	429.1
18.3467	-2700		18.3467	-3306.6		18.3467	408.1
18.3573	-2717		18.3573	-3309		18.3573	392
18.368	-2733		18.368	-3322.8		18.368	396.2
18.3787	-2746		18.3787	-3322.2		18.3787	390.6
18.3893	-2757		18.3893	-3331.8		18.3893	382.2
18.4	-2766		18.4	-3343.2		18.4	384.3
18.4107	-2786		18.4107	-3351		18.4107	360.5
18.4213	-2783		18.4213	-3365.4		18.4213	352.1
18.432	-2795		18.432	-3368.4		18.432	351.4
18.4427	-2801		18.4427	-3381.6		18.4427	329
18.4533	-2793		18.4533	-3385.2		18.4533	318.5
18.464	-2820		18.464	-3390		18.464	328.3
18.4747	-2839		18.4747	-3399		18.4747	322
18.4853	-2846		18.4853	-3407.4		18.4853	304.5
18.496	-2859		18.496	-3413.4		18.496	302.4
18.5067	-2876		18.5067	-3419.4		18.5067	301.7
18.5173	-2888		18.5173	-3420.6		18.5173	289.1
18.528	-2887		18.528	-3426.6		18.528	278.6
18.5387	-2898		18.5387	-3439.8		18.5387	260.4
18.5493	-2927		18.5493	-3448.8		18.5493	260.4
18.56	-2917		18.56	-3443.4		18.56	257.6
18.5707	-2931		18.5707	-3451.8		18.5707	250.6
18.5813	-2948		18.5813	-3466.8		18.5813	258.3
18.592	-2957		18.592	-3467.4		18.592	250.6
18.6027	-2981		18.6027	-3473.4		18.6027	255.5
18.6133	-2995		18.6133	-3477.6		18.6133	249.2
18.624	-2994		18.624	-3487.2		18.624	233.8
18.6347	-2992		18.6347	-3493.2		18.6347	231
18.6453	-3003		18.6453	-3495.6		18.6453	216.3
18.656	-3020		18.656	-3500.4		18.656	205.1
18.6667	-3027		18.6667	-3505.8		18.6667	206.5
18.6773	-3040		18.6773	-3506.4		18.6773	190.4
18.688	-3055		18.688	-3502.8		18.688	193.2
18.6987	-3050		18.6987	-3513.6		18.6987	199.5
18.7093	-3064		18.7093	-3511.2		18.7093	181.3
18.72	-3065		18.72	-3517.8		18.72	181.3
18.7307	-3069		18.7307	-3524.4		18.7307	178.5
18.7413	-3092		18.7413	-3524.4		18.7413	175.7
18.752	-3100		18.752	-3526.8		18.752	172.2
18.7627	-3111		18.7627	-3531.6		18.7627	163.1
18.7733	-3122		18.7733	-3543.6		18.7733	154.7
18.784	-3140		18.784	-3543		18.784	142.1
18.7947	-3151		18.7947	-3546		18.7947	142.1
18.8053	-3159		18.8053	-3537.6		18.8053	133.7
18.816	-3163		18.816	-3549.6		18.816	123.2
18.8267	-3168		18.8267	-3546.6		18.8267	101.5
18.8373	-3179		18.8373	-3559.2		18.8373	101.5
18.848	-3189		18.848	-3573		18.848	101.5
18.8587	-3194		18.8587	-3576.6		18.8587	90.3
18.8693	-3200		18.8693	-3574.2		18.8693	84.7
18.88	-3207		18.88	-3581.4		18.88	72.8
18.8907	-3215		18.8907	-3589.2		18.8907	66.5
18.9013	-3229		18.9013	-3593.4		18.9013	56
18.912	-3236		18.912	-3601.8		18.912	51.8
18.9227	-3259		18.9227	-3607.8		18.9227	43.4
18.9333	-3260		18.9333	-3612.6		18.9333	23.1
18.944	-3262		18.944	-3606.6		18.944	9.8
18.9547	-3272		18.9547	-3619.8		18.9547	7
18.9653	-3272		18.9653	-3614.4		18.9653	10.5
18.976	-3286		18.976	-3629.4		18.976	-2.1
18.9867	-3314		18.9867	-3637.2		18.9867	-8.4
18.9973	-3325		18.9973	-3648		18.9973	-10.5
19.008	-3329		19.008	-3659.4		19.008	-29.4
19.0187	-3325		19.0187	-3666		19.0187	-44.8
19.0293	-3329		19.0293	-3666.6		19.0293	-46.9
19.04	-3357		19.04	-3672		19.04	-51.1
19.0507	-3379		19.0507	-3679.2		19.0507	-69.3
19.0613	-3387		19.0613	-3690.6		19.0613	-65.1
19.072	-3387		19.072	-3699		19.072	-72.8
19.0827	-3385		19.0827	-3701.4		19.0827	-73.5
19.0933	-3394		19.0933	-3699.6		19.0933	-87.5
19.104	-3403		19.104	-3718.2		19.104	-102.9
19.1147	-3428		19.1147	-3724.2		19.1147	-111.3
19.1253	-3443		19.1253	-3727.2		19.1253	-112.7
19.136	-3449		19.136	-3741		19.136	-128.8
19.1467	-3447		19.1467	-3744.6		19.1467	-125.3
19.1573	-3467		19.1573	-3758.4		19.1573	-128.8
19.168	-3468		19.168	-3766.8		19.168	-139.3
19.1787	-3486		19.1787	-3770.4		19.1787	-139.3
19.1893	-3494		19.1893	-3769.8		19.1893	-145.6
19.2	-3498		19.2	-3779.4		19.2	-156.1
19.2107	-3520		19.2107	-3776.4		19.2107	-165.2
19.2213	-3517		19.2213	-3788.4		19.2213	-165.2
19.232	-3505		19.232	-3791.4		19.232	-172.2
19.2427	-3524		19.2427	-3796.8		19.2427	-177.1
19.2533	-3541		19.2533	-3807.6		19.2533	-173.6
19.264	-3527		19.264	-3814.2		19.264	-192.5
19.2747	-3538		19.2747	-3811.8		19.2747	-204.4
19.2853	-3545		19.2853	-3822.6		19.2853	-213.5
19.296	-3562		19.296	-3826.2		19.296	-224.7
19.3067	-3576		19.3067	-3835.2		19.3067	-235.9
19.3173	-3589		19.3173	-3823.2		19.3173	-239.4
19.328	-3610		19.328	-3832.8		19.328	-254.1
19.3387	-3611		19.3387	-3846.6		19.3387	-251.3
19.3493	-3614		19.3493	-3850.8		19.3493	-255.5
19.36	-3621		19.36	-3854.4		19.36	-261.1
19.3707	-3638		19.3707	-3864.6		19.3707	-269.5
19.3813	-3643		19.3813	-3868.8		19.3813	-280.7
19.392	-3643		19.392	-3868.2		19.392	-282.8
19.4027	-3674		19.4027	-3878.4		19.4027	-287.7
19.4133	-3670		19.4133	-3876		19.4133	-284.9
19.424	-3686		19.424	-3877.2		19.424	-289.1
19.4347	-3688		19.4347	-3891.6		19.4347	-301.7
19.4453	-3705		19.4453	-3908.4		19.4453	-324.8
19.456	-3717		19.456	-3918.6		19.456	-315
19.4667	-3721		19.4667	-3914.4		19.4667	-329
19.4773	-3740		19.4773	-3921.6		19.4773	-331.1
19.488	-3740		19.488	-3928.8		19.488	-337.4
19.4987	-3764		19.4987	-3939		19.4987	-350
19.5093	-3765		19.5093	-3948		19.5093	-358.4
19.52	-3768		19.52	-3955.8		19.52	-369.6
19.5307	-3766		19.5307	-3968.4		19.5307	-361.2
19.5413	-3762		19.5413	-3974.4		19.5413	-378.7
19.552	-3782		19.552	-3992.4		19.552	-382.9
19.5627	-3796		19.5627	-3996		19.5627	-396.9
19.5733	-3796		19.5733	-4003.8		19.5733	-399
19.584	-3800		19.584	-4008.6		19.584	-413
19.5947	-3826		19.5947	-4012.2		19.5947	-428.4
19.6053	-3850		19.6053	-4023		19.6053	-422.8
19.616	-3859		19.616	-4028.4		19.616	-422.1
19.6267	-3857		19.6267	-4032		19.6267	-435.4
19.6373	-3856		19.6373	-4043.4		19.6373	-443.1
19.648	-3876		19.648	-4051.2		19.648	-450.8
19.6587	-3881		19.6587	-4064.4		19.6587	-469
19.6693	-3889		19.6693	-4075.2		19.6693	-475.3
19.68	-3911		19.68	-4071		19.68	-483.7
19.6907	-3914		19.6907	-4079.4		19.6907	-491.4
19.7013	-3900		19.7013	-4083.6		19.7013	-480.9
19.712	-3919		19.712	-4090.2		19.712	-499.8
19.7227	-3926		19.7227	-4090.2		19.7227	-494.9
19.7333	-3936		19.7333	-4092		19.7333	-495.6
19.744	-3937		19.744	-4108.2		19.744	-499.8
19.7547	-3949		19.7547	-4115.4		19.7547	-511
19.7653	-3964		19.7653	-4117.2		19.7653	-513.8
19.776	-3973		19.776	-4123.2		19.776	-522.2
19.7867	-3978		19.7867	-4134.6		19.7867	-534.8
19.7973	-4003		19.7973	-4147.2		19.7973	-539
19.808	-4014		19.808	-4149		19.808	-534.8
19.8187	-4022		19.8187	-4150.8		19.8187	-535.5
19.8293	-4030		19.8293	-4149		19.8293	-549.5
19.84	-4042		19.84	-4155		19.84	-555.8
19.8507	-4037		19.8507	-4170		19.8507	-564.9
19.8613	-4031		19.8613	-4173.6		19.8613	-574
19.872	-4037		19.872	-4178.4		19.872	-574
19.8827	-4055		19.8827	-4183.2		19.8827	-578.9
19.8933	-4081		19.8933	-4179		19.8933	-578.9
19.904	-4088		19.904	-4190.4		19.904	-597.8
19.9147	-4086		19.9147	-4192.2		19.9147	-601.3
19.9253	-4091		19.9253	-4198.2		19.9253	-617.4
19.936	-4100		19.936	-4206		19.936	-630
19.9467	-4104		19.9467	-4210.8		19.9467	-632.1
19.9573	-4116		19.9573	-4213.8		19.9573	-627.2
19.968	-4146		19.968	-4218.6		19.968	-644
19.9787	-4155		19.9787	-4230		19.9787	-640.5
19.9893	-4155		19.9893	-4246.8		19.9893	-639.8
20	-4161		20	-4239.6		20	-647.5
20.0107	-4172		20.0107	-4244.4		20.0107	-652.4
20.0213	-4177		20.0213	-4255.2		20.0213	-661.5
20.032	-4186		20.032	-4261.8		20.032	-672.7
20.0427	-4179		20.0427	-4272.6		20.0427	-679.7
20.0533	-4202		20.0533	-4273.2		20.0533	-686
20.064	-4201		20.064	-4274.4		20.064	-683.2
20.0747	-4219		20.0747	-4280.4		20.0747	-696.5
20.0853	-4232		20.0853	-4287.6		20.0853	-702.1
20.096	-4245		20.096	-4294.8		20.096	-711.9
20.1067	-4235		20.1067	-4291.2		20.1067	-709.1
20.1173	-4252		20.1173	-4299		20.1173	-723.8
20.128	-4261		20.128	-4318.2		20.128	-736.4
20.1387	-4261		20.1387	-4325.4		20.1387	-740.6
20.1493	-4272		20.1493	-4317.6		20.1493	-733.6
20.16	-4274		20.16	-4325.4		20.16	-744.8
20.1707	-4294		20.1707	-4333.2		20.1707	-754.6
20.1813	-4301		20.1813	-4330.8		20.1813	-760.9
20.192	-4305		20.192	-4346.4		20.192	-779.8
20.2027	-4317		20.2027	-4365		20.2027	-769.3
20.2133	-4328		20.2133	-4364.4		20.2133	-775.6
20.224	-4328		20.224	-4366.8		20.224	-773.5
20.2347	-4333		20.2347	-4368		20.2347	-779.1
20.2453	-4340		20.2453	-4371		20.2453	-771.4
20.256	-4338		20.256	-4379.4		20.256	-778.4
20.2667	-4372		20.2667	-4383.6		20.2667	-774.2
20.2773	-4374		20.2773	-4374.6		20.2773	-760.2
20.288	-4388		20.288	-4372.2		20.288	-746.2
20.2987	-4386		20.2987	-4387.2		20.2987	-723.8
20.3093	-4411		20.3093	-4389		20.3093	-717.5
20.32	-4398		20.32	-4385.4		20.32	-700
20.3307	-4420		20.3307	-4378.8		20.3307	-682.5
20.3413	-4423		20.3413	-4363.2		20.3413	-660.8
20.352	-4426		20.352	-4351.2		20.352	-634.9
20.3627	-4432		20.3627	-4339.8		20.3627	-616.7
20.3733	-4431		20.3733	-4327.8		20.3733	-596.4
20.384	-4439		20.384	-4302.6		20.384	-574
20.3947	-4453		20.3947	-4279.2		20.3947	-551.6
20.4053	-4468		20.4053	-4267.2		20.4053	-532
20.416	-4476		20.416	-4228.2		20.416	-532
20.4267	-4492		20.4267	-4200		20.4267	-524.3
20.4373	-4486		20.4373	-4180.8		20.4373	-511
20.448	-4506		20.448	-4169.4		20.448	-511
20.4587	-4513		20.4587	-4155.6		20.4587	-519.4
20.4693	-4523		20.4693	-4136.4		20.4693	-513.8
20.48	-4533		20.48	-4121.4		20.48	-536.2
20.4907	-4542		20.4907	-4110.6		20.4907	-553.7
20.5013	-4551		20.5013	-4099.8		20.5013	-564.2
20.512	-4553		20.512	-4093.2		20.512	-595
20.5227	-4580		20.5227	-4087.8		20.5227	-625.8
20.5333	-4575		20.5333	-4090.8		20.5333	-638.4
20.544	-4567		20.544	-4089.6		20.544	-679.7
20.5547	-4566		20.5547	-4099.8		20.5547	-698.6
20.5653	-4591		20.5653	-4113		20.5653	-736.4
20.576	-4597		20.576	-4130.4		20.576	-757.4
20.5867	-4615		20.5867	-4155.6		20.5867	-791
20.5973	-4614		20.5973	-4191.6		20.5973	-827.4
20.608	-4637		20.608	-4214.4		20.608	-846.3
20.6187	-4646		20.6187	-4245		20.6187	-875.7
20.6293	-4648		20.6293	-4271.4		20.6293	-903
20.64	-4662		20.64	-4304.4		20.64	-921.9
20.6507	-4674		20.6507	-4338.6		20.6507	-941.5
20.6613	-4680		20.6613	-4369.8		20.6613	-949.2
20.672	-4688		20.672	-4402.2		20.672	-968.8
20.6827	-4710		20.6827	-4435.2		20.6827	-993.3
20.6933	-4722		20.6933	-4455		20.6933	-998.9
20.704	-4720		20.704	-4468.8		20.704	-1015
20.7147	-4710		20.7147	-4503.6		20.7147	-1028.3
20.7253	-4725		20.7253	-4519.8		20.7253	-1028.3
20.736	-4743		20.736	-4534.8		20.736	-1027.6
20.7467	-4740		20.7467	-4542.6		20.7467	-1036
20.7573	-4749		20.7573	-4548		20.7573	-1048.6
20.768	-4770		20.768	-4558.2		20.768	-1055.6
20.7787	-4774		20.7787	-4572		20.7787	-1061.2
20.7893	-4781		20.7893	-4581.6		20.7893	-1069.6
20.8	-4793		20.8	-4587.6		20.8	-1086.4
20.8107	-4822		20.8107	-4594.8		20.8107	-1092
20.8213	-4809		20.8213	-4598.4		20.8213	-1099.7
20.832	-4807		20.832	-4616.4		20.832	-1113
20.8427	-4824		20.8427	-4615.8		20.8427	-1105.3
20.8533	-4844		20.8533	-4616.4		20.8533	-1112.3
20.864	-4848		20.864	-4624.2		20.864	-1120.7
20.8747	-4869		20.8747	-4636.2		20.8747	-1131.9
20.8853	-4874		20.8853	-4645.2		20.8853	-1131.9
20.896	-4879		20.896	-4654.8		20.896	-1154.3
20.9067	-4887		20.9067	-4663.2		20.9067	-1152.9
20.9173	-4893		20.9173	-4663.2		20.9173	-1160.6
20.928	-4907		20.928	-4663.2		20.928	-1180.2
20.9387	-4929		20.9387	-4673.4		20.9387	-1172.5
20.9493	-4922		20.9493	-4684.8		20.9493	-1182.3
20.96	-4927		20.96	-4687.2		20.96	-1190
20.9707	-4946		20.9707	-4699.8		20.9707	-1194.2
20.9813	-4959		20.9813	-4701		20.9813	-1197
20.992	-4962		20.992	-4709.4		20.992	-1210.3
21.0027	-4971		21.0027	-4721.4		21.0027	-1214.5
21.0133	-4983		21.0133	-4728		21.0133	-1222.2
21.024	-4989		21.024	-4732.2		21.024	-1231.3
21.0347	-5006		21.0347	-4727.4		21.0347	-1240.4
21.0453	-5025		21.0453	-4730.4		21.0453	-1241.1
21.056	-5041		21.056	-4740.6		21.056	-1250.2
21.0667	-5019		21.0667	-4748.4		21.0667	-1257.9
21.0773	-5032		21.0773	-4754.4		21.0773	-1270.5
21.088	-5047		21.088	-4763.4		21.088	-1271.9
21.0987	-5055		21.0987	-4768.2		21.0987	-1277.5
21.1093	-5069		21.1093	-4780.2		21.1093	-1278.9
21.12	-5073		21.12	-4772.4		21.12	-1292.9
21.1307	-5063		21.1307	-4780.2		21.1307	-1309.7
21.1413	-5080		21.1413	-4780.8		21.1413	-1315.3
21.152	-5090		21.152	-4793.4		21.152	-1304.8
21.1627	-5112		21.1627	-4812		21.1627	-1327.2
21.1733	-5125		21.1733	-4814.4		21.1733	-1335.6
21.184	-5143		21.184	-4813.8		21.184	-1325.8
21.1947	-5144		21.1947	-4829.4		21.1947	-1358.7
21.2053	-5159		21.2053	-4837.2		21.2053	-1358.7
21.216	-5159		21.216	-4838.4		21.216	-1353.8
21.2267	-5164		21.2267	-4839		21.2267	-1354.5
21.2373	-5172		21.2373	-4840.8		21.2373	-1357.3
21.248	-5176		21.248	-4843.8		21.248	-1352.4
21.2587	-5178		21.2587	-4851.6		21.2587	-1358.7
21.2693	-5194		21.2693	-4868.4		21.2693	-1376.2
21.28	-5217		21.28	-4876.8		21.28	-1381.1
21.2907	-5227		21.2907	-4875.6		21.2907	-1381.8
[truncated: 2,224 more rows]

## Sheet: Fig.4c SVBP_VASH2_H193A
HPLC raw data of reaction mixture produced by SVBP1-66/VASH21-355(H193A)
repeat 1			repeat 2			repeat 3
R.Time (min)	Intensity		R.Time (min)	Intensity		R.Time (min)	Intensity
0	0		0	0		0	0
0.01067	0		0.01067	0		0.01067	0
0.02133	0		0.02133	0		0.02133	0
0.032	0		0.032	0		0.032	0
0.04267	0		0.04267	0		0.04267	0
0.05333	0		0.05333	0		0.05333	0
0.064	0		0.064	0		0.064	0
0.07467	0		0.07467	0		0.07467	0
0.08533	0		0.08533	0		0.08533	0
0.096	0		0.096	0		0.096	0
0.10667	0		0.10667	0		0.10667	0
0.11733	-21		0.11733	28		0.11733	42
0.128	-17		0.128	49		0.128	23
0.13867	-18		0.13867	56		0.13867	37
0.14933	-12		0.14933	70		0.14933	74
0.16	2		0.16	108		0.16	90
0.17067	-1		0.17067	150		0.17067	117
0.18133	12		0.18133	177		0.18133	162
0.192	10		0.192	220		0.192	201
0.20267	11		0.20267	264		0.20267	236
0.21333	12		0.21333	297		0.21333	274
0.224	12		0.224	329		0.224	307
0.23467	8		0.23467	370		0.23467	352
0.24533	6		0.24533	394		0.24533	392
0.256	-3		0.256	447		0.256	439
0.26667	21		0.26667	483		0.26667	463
0.27733	6		0.27733	533		0.27733	515
0.288	19		0.288	564		0.288	537
0.29867	13		0.29867	613		0.29867	586
0.30933	34		0.30933	651		0.30933	637
0.32	46		0.32	685		0.32	662
0.33067	43		0.33067	712		0.33067	713
0.34133	40		0.34133	744		0.34133	746
0.352	11		0.352	792		0.352	784
0.36267	17		0.36267	829		0.36267	816
0.37333	35		0.37333	863		0.37333	863
0.384	43		0.384	888		0.384	892
0.39467	39		0.39467	931		0.39467	923
0.40533	30		0.40533	975		0.40533	956
0.416	16		0.416	1006		0.416	992
0.42667	32		0.42667	1067		0.42667	1020
0.43733	23		0.43733	1080		0.43733	1063
0.448	22		0.448	1129		0.448	1101
0.45867	22		0.45867	1160		0.45867	1140
0.46933	12		0.46933	1185		0.46933	1172
0.48	25		0.48	1251		0.48	1195
0.49067	27		0.49067	1274		0.49067	1234
0.50133	28		0.50133	1286		0.50133	1266
0.512	37		0.512	1329		0.512	1297
0.52267	19		0.52267	1358		0.52267	1322
0.53333	22		0.53333	1389		0.53333	1362
0.544	37		0.544	1402		0.544	1385
0.55467	38		0.55467	1445		0.55467	1426
0.56533	35		0.56533	1495		0.56533	1461
0.576	32		0.576	1527		0.576	1497
0.58667	40		0.58667	1555		0.58667	1511
0.59733	43		0.59733	1567		0.59733	1553
0.608	48		0.608	1610		0.608	1572
0.61867	34		0.61867	1627		0.61867	1597
0.62933	63		0.62933	1648		0.62933	1616
0.64	57		0.64	1691		0.64	1662
0.65067	65		0.65067	1721		0.65067	1675
0.66133	57		0.66133	1754		0.66133	1713
0.672	50		0.672	1790		0.672	1755
0.68267	56		0.68267	1813		0.68267	1773
0.69333	58		0.69333	1841		0.69333	1808
0.704	65		0.704	1878		0.704	1813
0.71467	73		0.71467	1892		0.71467	1845
0.72533	62		0.72533	1922		0.72533	1874
0.736	71		0.736	1960		0.736	1896
0.74667	68		0.74667	1981		0.74667	1926
0.75733	63		0.75733	1991		0.75733	1953
0.768	62		0.768	2023		0.768	1974
0.77867	60		0.77867	2054		0.77867	2020
0.78933	46		0.78933	2089		0.78933	2057
0.8	66		0.8	2124		0.8	2087
0.81067	55		0.81067	2148		0.81067	2101
0.82133	51		0.82133	2158		0.82133	2113
0.832	57		0.832	2192		0.832	2126
0.84267	61		0.84267	2218		0.84267	2168
0.85333	51		0.85333	2254		0.85333	2187
0.864	57		0.864	2270		0.864	2197
0.87467	61		0.87467	2297		0.87467	2215
0.88533	75		0.88533	2316		0.88533	2265
0.896	75		0.896	2323		0.896	2294
0.90667	90		0.90667	2364		0.90667	2310
0.91733	84		0.91733	2385		0.91733	2337
0.928	91		0.928	2407		0.928	2358
0.93867	87		0.93867	2414		0.93867	2383
0.94933	79		0.94933	2447		0.94933	2412
0.96	93		0.96	2472		0.96	2429
0.97067	79		0.97067	2511		0.97067	2448
0.98133	82		0.98133	2535		0.98133	2467
0.992	89		0.992	2552		0.992	2494
1.00267	86		1.00267	2571		1.00267	2529
1.01333	89		1.01333	2589		1.01333	2550
1.024	84		1.024	2602		1.024	2555
1.03467	91		1.03467	2637		1.03467	2580
1.04533	106		1.04533	2671		1.04533	2598
1.056	93		1.056	2695		1.056	2629
1.06667	86		1.06667	2724		1.06667	2631
1.07733	99		1.07733	2755		1.07733	2657
1.088	95		1.088	2754		1.088	2681
1.09867	76		1.09867	2789		1.09867	2709
1.10933	74		1.10933	2810		1.10933	2735
1.12	86		1.12	2822		1.12	2747
1.13067	91		1.13067	2834		1.13067	2787
1.14133	86		1.14133	2855		1.14133	2808
1.152	87		1.152	2875		1.152	2816
1.16267	96		1.16267	2896		1.16267	2838
1.17333	97		1.17333	2911		1.17333	2862
1.184	94		1.184	2934		1.184	2880
1.19467	96		1.19467	2960		1.19467	2905
1.20533	104		1.20533	2976		1.20533	2926
1.216	83		1.216	3001		1.216	2942
1.22667	97		1.22667	3005		1.22667	2962
1.23733	89		1.23733	3030		1.23733	2964
1.248	94		1.248	3055		1.248	3000
1.25867	107		1.25867	3090		1.25867	3004
1.26933	101		1.26933	3084		1.26933	3027
1.28	111		1.28	3097		1.28	3061
1.29067	113		1.29067	3134		1.29067	3069
1.30133	104		1.30133	3152		1.30133	3092
1.312	114		1.312	3164		1.312	3109
1.32267	101		1.32267	3188		1.32267	3114
1.33333	109		1.33333	3199		1.33333	3138
1.344	110		1.344	3227		1.344	3151
1.35467	120		1.35467	3245		1.35467	3176
1.36533	125		1.36533	3260		1.36533	3205
1.376	113		1.376	3275		1.376	3227
1.38667	114		1.38667	3289		1.38667	3229
1.39733	115		1.39733	3291		1.39733	3240
1.408	94		1.408	3317		1.408	3275
1.41867	91		1.41867	3323		1.41867	3297
1.42933	100		1.42933	3356		1.42933	3299
1.44	104		1.44	3362		1.44	3298
1.45067	113		1.45067	3384		1.45067	3327
1.46133	97		1.46133	3409		1.46133	3340
1.472	79		1.472	3428		1.472	3357
1.48267	97		1.48267	3431		1.48267	3367
1.49333	115		1.49333	3433		1.49333	3389
1.504	106		1.504	3472		1.504	3413
1.51467	102		1.51467	3494		1.51467	3417
1.52533	107		1.52533	3506		1.52533	3444
1.536	106		1.536	3516		1.536	3442
1.54667	109		1.54667	3524		1.54667	3452
1.55733	98		1.55733	3546		1.55733	3468
1.568	115		1.568	3555		1.568	3489
1.57867	114		1.57867	3577		1.57867	3514
1.58933	114		1.58933	3584		1.58933	3511
1.6	109		1.6	3604		1.6	3526
1.61067	95		1.61067	3629		1.61067	3552
1.62133	89		1.62133	3637		1.62133	3560
1.632	106		1.632	3646		1.632	3563
1.64267	104		1.64267	3661		1.64267	3599
1.65333	94		1.65333	3676		1.65333	3588
1.664	111		1.664	3706		1.664	3608
1.67467	92		1.67467	3738		1.67467	3616
1.68533	98		1.68533	3731		1.68533	3638
1.696	102		1.696	3744		1.696	3636
1.70667	99		1.70667	3759		1.70667	3639
1.71733	109		1.71733	3771		1.71733	3672
1.728	97		1.728	3781		1.728	3677
1.73867	109		1.73867	3805		1.73867	3676
1.74933	101		1.74933	3818		1.74933	3698
1.76	108		1.76	3834		1.76	3728
1.77067	114		1.77067	3845		1.77067	3736
1.78133	96		1.78133	3859		1.78133	3731
1.792	98		1.792	3864		1.792	3761
1.80267	85		1.80267	3886		1.80267	3754
1.81333	79		1.81333	3880		1.81333	3764
1.824	110		1.824	3911		1.824	3781
1.83467	116		1.83467	3922		1.83467	3778
1.84533	97		1.84533	3925		1.84533	3810
1.856	92		1.856	3942		1.856	3821
1.86667	95		1.86667	3926		1.86667	3826
1.87733	82		1.87733	3954		1.87733	3835
1.888	88		1.888	3982		1.888	3840
1.89867	86		1.89867	4003		1.89867	3849
1.90933	81		1.90933	4011		1.90933	3857
1.92	74		1.92	4027		1.92	3875
1.93067	77		1.93067	4032		1.93067	3893
1.94133	84		1.94133	4041		1.94133	3894
1.952	94		1.952	4043		1.952	3908
1.96267	63		1.96267	4056		1.96267	3913
1.97333	71		1.97333	4071		1.97333	3949
1.984	81		1.984	4077		1.984	3955
1.99467	73		1.99467	4087		1.99467	3947
2.00533	79		2.00533	4098		2.00533	3968
2.016	74		2.016	4123		2.016	3978
2.02667	60		2.02667	4119		2.02667	4009
2.03733	76		2.03733	4152		2.03733	3996
2.048	78		2.048	4148		2.048	4007
2.05867	71		2.05867	4169		2.05867	4019
2.06933	74		2.06933	4166		2.06933	4050
2.08	66		2.08	4172		2.08	4053
2.09067	66		2.09067	4178		2.09067	4047
2.10133	57		2.10133	4188		2.10133	4052
2.112	61		2.112	4187		2.112	4056
2.12267	60		2.12267	4207		2.12267	4082
2.13333	37		2.13333	4202		2.13333	4110
2.144	36		2.144	4238		2.144	4114
2.15467	49		2.15467	4230		2.15467	4101
2.16533	55		2.16533	4238		2.16533	4121
2.176	75		2.176	4261		2.176	4119
2.18667	52		2.18667	4259		2.18667	4127
2.19733	63		2.19733	4263		2.19733	4149
2.208	75		2.208	4289		2.208	4164
2.21867	67		2.21867	4285		2.21867	4160
2.22933	66		2.22933	4306		2.22933	4167
2.24	53		2.24	4323		2.24	4194
2.25067	55		2.25067	4329		2.25067	4195
2.26133	56		2.26133	4350		2.26133	4202
2.272	47		2.272	4336		2.272	4227
2.28267	49		2.28267	4354		2.28267	4244
2.29333	33		2.29333	4341		2.29333	4246
2.304	36		2.304	4367		2.304	4252
2.31467	36		2.31467	4392		2.31467	4251
2.32533	51		2.32533	4404		2.32533	4255
2.336	52		2.336	4416		2.336	4272
2.34667	44		2.34667	4427		2.34667	4293
2.35733	29		2.35733	4423		2.35733	4290
2.368	32		2.368	4435		2.368	4315
2.37867	41		2.37867	4439		2.37867	4314
2.38933	39		2.38933	4447		2.38933	4323
2.4	40		2.4	4457		2.4	4339
2.41067	45		2.41067	4452		2.41067	4346
2.42133	52		2.42133	4461		2.42133	4352
2.432	38		2.432	4469		2.432	4365
2.44267	33		2.44267	4490		2.44267	4379
2.45333	41		2.45333	4503		2.45333	4382
2.464	38		2.464	4508		2.464	4382
2.47467	43		2.47467	4532		2.47467	4384
2.48533	34		2.48533	4517		2.48533	4393
2.496	43		2.496	4527		2.496	4407
2.50667	41		2.50667	4524		2.50667	4408
2.51733	34		2.51733	4544		2.51733	4415
2.528	35		2.528	4553		2.528	4424
2.53867	43		2.53867	4563		2.53867	4448
2.54933	45		2.54933	4569		2.54933	4458
2.56	68		2.56	4578		2.56	4465
2.57067	55		2.57067	4592		2.57067	4467
2.58133	39		2.58133	4574		2.58133	4454
2.592	-8		2.592	4529		2.592	4448
2.60267	-154		2.60267	4428		2.60267	4332
2.61333	-460		2.61333	4142		2.61333	4065
2.624	-1004		2.624	3668		2.624	3588
2.63467	-1821		2.63467	2887		2.63467	2843
2.64533	-2900		2.64533	1872		2.64533	1846
2.656	-4180		2.656	631		2.656	613
2.66667	-5653		2.66667	-811		2.66667	-807
2.67733	-7256		2.67733	-2392		2.67733	-2354
2.688	-8967		2.688	-4052		2.688	-4031
2.69867	-10743		2.69867	-5801		2.69867	-5804
2.70933	-12599		2.70933	-7635		2.70933	-7625
2.72	-14497		2.72	-9523		2.72	-9485
2.73067	-16412		2.73067	-11428		2.73067	-11804
2.74133	-18382		2.74133	-13412		2.74133	-13625
2.752	-20429		2.752	-15501		2.752	-18485
2.76267	-22644		2.76267	-17751		2.76267	-23733
2.77333	-24997		2.77333	-20080		2.77333	-26069
2.784	-27298		2.784	-22311		2.784	-28304
2.79467	-29360		2.79467	-24304		2.79467	-30324
2.80533	-31092		2.80533	-25971		2.80533	-32055
2.816	-32570		2.816	-27446		2.816	-33621
2.82667	-33944		2.82667	-28830		2.82667	-35053
2.83733	-35256		2.83733	-30134		2.83733	-36365
2.848	-36504		2.848	-31318		2.848	-37545
2.85867	-37597		2.85867	-32350		2.85867	-38505
2.86933	-38482		2.86933	-33218		2.86933	-39257
2.88	-39167		2.88	-33876		2.88	-39801
2.89067	-39564		2.89067	-34418		2.89067	-40155
2.90133	-39430		2.90133	-34641		2.90133	-40092
2.912	-38606		2.912	-34216		2.912	-39239
2.92267	-37188		2.92267	-33136		2.92267	-37740
2.93333	-35380		2.93333	-31580		2.93333	-35898
2.944	-33168		2.944	-29525		2.944	-33642
2.95467	-30514		2.95467	-26932		2.95467	-30829
2.96533	-27381		2.96533	-23822		2.96533	-27477
2.976	-23819		2.976	-20310		2.976	-23777
2.98667	-19829		2.98667	-16399		2.98667	-19715
2.99733	-15251		2.99733	-11920		2.99733	-15000
3.008	-9961		3.008	-6621		3.008	-9397
3.01867	-4409		3.01867	-730		3.01867	-3568
3.02933	768		3.02933	4950		3.02933	1588
3.04	5455		3.04	10082		3.04	6020
3.05067	9845		3.05067	14857		3.05067	10223
3.06133	14111		3.06133	19466		3.06133	14473
3.072	18451		3.072	24095		3.072	18914
3.08267	22930		3.08267	28883		3.08267	23615
3.09333	27681		3.09333	34003		3.09333	28699
3.104	32941		3.104	39663		3.104	34374
3.11467	39049		3.11467	46253		3.11467	40933
3.12533	46300		3.12533	54270		3.12533	48947
3.136	55436		3.136	64403		3.136	59240
3.14667	67242		3.14667	77506		3.14667	72697
3.15733	82370		3.15733	93941		3.15733	90051
3.168	100553		3.168	112893		3.168	110667
3.17867	119897		3.17867	131888		3.17867	132092
3.18933	136712		3.18933	147771		3.18933	150664
3.2	147982		3.2	158558		3.2	163903
3.21067	153891		3.21067	164445		3.21067	171521
3.22133	155976		3.22133	165902		3.22133	173863
3.232	154472		3.232	162396		3.232	170370
3.24267	148415		3.24267	153429		3.24267	160329
3.25333	137292		3.25333	139655		3.25333	144377
3.264	121951		3.264	123043		3.264	125063
3.27467	104676		3.27467	105985		3.27467	105303
3.28533	87673		3.28533	90119		3.28533	87103
3.296	72245		3.296	75853		3.296	71133
3.30667	58734		3.30667	63031		3.30667	57067
3.31733	46776		3.31733	51249		3.31733	44419
3.328	35949		3.328	40249		3.328	32839
3.33867	26045		3.33867	30013		3.33867	22387
3.34933	17212		3.34933	21002		3.34933	13343
3.36	9812		3.36	13726		3.36	6093
3.37067	4160		3.37067	8447		3.37067	836
3.38133	354		3.38133	5112		3.38133	-2482
3.392	-1759		3.392	3519		3.392	-4062
3.40267	-2462		3.40267	3349		3.40267	-4213
3.41333	-1979		3.41333	4324		3.41333	-3185
3.424	-525		3.424	6279		3.424	-1187
3.43467	1768		3.43467	9031		3.43467	1656
3.44533	4797		3.44533	12491		3.44533	5149
3.456	8409		3.456	16485		3.456	9238
3.46667	12503		3.46667	20932		3.46667	13744
3.47733	16996		3.47733	25714		3.47733	18590
3.488	21825		3.488	30775		3.488	23713
3.49867	26855		3.49867	36070		3.49867	29039
3.50933	32119		3.50933	41546		3.50933	34570
3.52	37572		3.52	47198		3.52	40238
3.53067	43154		3.53067	53016		3.53067	46077
3.54133	48909		3.54133	58968		3.54133	52079
3.552	54786		3.552	65062		3.552	58181
3.56267	60804		3.56267	71351		3.56267	64450
3.57333	66981		3.57333	77771		3.57333	70889
3.584	73302		3.584	84362		3.584	77511
3.59467	79809		3.59467	91153		3.59467	84296
3.60533	86469		3.60533	98181		3.60533	91320
3.616	93315		3.616	105402		3.616	98566
3.62667	100391		3.62667	112890		3.62667	106093
3.63733	107653		3.63733	120666		3.63733	113923
3.648	115079		3.648	128721		3.648	122056
3.65867	122633		3.65867	137019		3.65867	130582
3.66933	130378		3.66933	145629		3.66933	139445
3.68	138225		3.68	154590		3.68	148833
3.69067	146185		3.69067	163825		3.69067	158823
3.70133	154234		3.70133	173203		3.70133	169201
3.712	162145		3.712	182265		3.712	179557
3.72267	169538		3.72267	190516		3.72267	189127
3.73333	176091		3.73333	197596		3.73333	197604
3.744	181596		3.744	203840		3.744	205280
3.75467	186303		3.75467	210074		3.75467	213147
3.76533	190974		3.76533	217056		3.76533	221983
3.776	196381		3.776	225161		3.776	231726
3.78667	202902		3.78667	233803		3.78667	241326
3.79733	210332		3.79733	241997		3.79733	249457
3.808	217980		3.808	248826		3.808	255346
3.81867	224957		3.81867	253987		3.81867	258891
3.82933	230721		3.82933	257751		3.82933	260862
3.84	235345		3.84	260693		3.84	262093
3.85067	239208		3.85067	263418		3.85067	263224
3.86133	242863		3.86133	266255		3.86133	264700
3.872	246760		3.872	269351		3.872	266595
3.88267	250905		3.88267	272696		3.88267	268984
3.89333	255360		3.89333	276318		3.89333	271741
3.904	259991		3.904	280221		3.904	274972
3.91467	264781		3.91467	284332		3.91467	278612
3.92533	269762		3.92533	288759		3.92533	282593
3.936	274936		3.936	293540		3.936	286990
3.94667	280314		3.94667	298618		3.94667	291811
3.95733	286001		3.95733	304059		3.95733	296992
3.968	291939		3.968	309821		3.968	302516
3.97867	298116		3.97867	315847		3.97867	308389
3.98933	304587		3.98933	322191		3.98933	314619
4	311332		4	328742		4	321083
4.01067	318304		4.01067	335560		4.01067	327845
4.02133	325558		4.02133	342570		4.02133	334900
4.032	333064		4.032	349804		4.032	342199
4.04267	340792		4.04267	357341		4.04267	349724
4.05333	348699		4.05333	365054		4.05333	357522
4.064	356853		4.064	372960		4.064	365533
4.07467	365173		4.07467	381042		4.07467	373717
4.08533	373646		4.08533	389331		4.08533	382080
4.096	382237		4.096	397722		4.096	390611
4.10667	390974		4.10667	406269		4.10667	399284
4.11733	399785		4.11733	414976		4.11733	408062
4.128	408745		4.128	423798		4.128	417001
4.13867	417781		4.13867	432801		4.13867	426093
4.14933	426923		4.14933	441919		4.14933	435289
4.16	436206		4.16	451212		4.16	444684
4.17067	445702		4.17067	460656		4.17067	454305
4.18133	455390		4.18133	470300		4.18133	464005
4.192	465169		4.192	480223		4.192	473953
4.20267	475203		4.20267	490345		4.20267	484152
4.21333	485458		4.21333	500667		4.21333	494605
4.224	495916		4.224	511302		4.224	505313
4.23467	506631		4.23467	522301		4.23467	516342
4.24533	517627		4.24533	533540		4.24533	527797
4.256	528982		4.256	545158		4.256	539577
4.26667	540684		4.26667	557228		4.26667	551865
4.27733	552672		4.27733	569765		4.27733	564652
4.288	565192		4.288	582744		4.288	578088
4.29867	578260		4.29867	596343		4.29867	592233
4.30933	591796		4.30933	610666		4.30933	607311
4.32	606063		4.32	625651		4.32	623322
4.33067	621034		4.33067	641542		4.33067	640607
4.34133	636776		4.34133	658596		4.34133	659620
4.352	653698		4.352	677041		4.352	680885
4.36267	671961		4.36267	697223		4.36267	706010
4.37333	691862		4.37333	720129		4.37333	740759
4.384	714167		4.384	747345		4.384	838361
4.39467	740097		4.39467	787298		4.39467	1098532
4.40533	774081		4.40533	900440		4.40533	1441308
4.416	843226		4.416	1167853		4.416	1721758
4.42667	1031072		4.42667	1482860		4.42667	1891584
4.43733	1322312		4.43733	1718388		4.43733	1970683
4.448	1581323		4.448	1850468		4.448	1993309
4.45867	1746193		4.45867	1904338		4.45867	1985323
4.46933	1826824		4.46933	1914774		4.46933	1963123
4.48	1855308		4.48	1902932		4.48	1936742
4.49067	1855090		4.49067	1883790		4.49067	1907935
4.50133	1841400		4.50133	1860059		4.50133	1878551
4.512	1819858		4.512	1834207		4.512	1849709
4.52267	1796230		4.52267	1807330		4.52267	1820435
4.53333	1770167		4.53333	1777441		4.53333	1790437
4.544	1741607		4.544	1746684		4.544	1758260
4.55467	1712331		4.55467	1715758		4.55467	1725245
4.56533	1680142		4.56533	1681620		4.56533	1691444
4.576	1647543		4.576	1646689		4.576	1656447
4.58667	1612402		4.58667	1610399		4.58667	1619319
4.59733	1575885		4.59733	1572620		4.59733	1581020
4.608	1538765		4.608	1534003		4.608	1541943
4.61867	1499700		4.61867	1494487		4.61867	1501062
4.62933	1459410		4.62933	1453528		4.62933	1459562
4.64	1417739		4.64	1411883		4.64	1416654
4.65067	1375140		4.65067	1368616		4.65067	1372410
4.66133	1331040		4.66133	1324336		4.66133	1327228
4.672	1286044		4.672	1278413		4.672	1280492
4.68267	1239178		4.68267	1231383		4.68267	1232292
4.69333	1190948		4.69333	1182360		4.69333	1182309
4.704	1141004		4.704	1130965		4.704	1130426
4.71467	1088832		4.71467	1077063		4.71467	1076176
4.72533	1034488		4.72533	1020619		4.72533	1019394
4.736	977131		4.736	960949		4.736	959925
4.74667	917049		4.74667	897900		4.74667	896852
4.75733	853540		4.75733	830756		4.75733	829780
4.768	785909		4.768	758466		4.768	758082
4.77867	713129		4.77867	678816		4.77867	679949
4.78933	632942		4.78933	588826		4.78933	592429
4.8	542245		4.8	487071		4.8	493742
4.81067	440306		4.81067	377061		4.81067	386938
4.82133	333410		4.82133	270696		4.82133	281340
4.832	233777		4.832	182037		4.832	190210
4.84267	153678		4.84267	118502		4.84267	122702
4.85333	98554		4.85333	79034		4.85333	79511
4.864	65432		4.864	56988		4.864	54857
4.87467	47192		4.87467	45173		4.87467	41562
4.88533	37366		4.88533	38598		4.88533	34275
4.896	31825		4.896	34687		4.896	30036
4.90667	28464		4.90667	32199		4.90667	27362
4.91733	26260		4.91733	30493		4.91733	25602
4.928	24800		4.928	29305		4.928	24404
4.93867	23766		4.93867	28453		4.93867	23525
4.94933	23020		4.94933	27765		4.94933	22875
4.96	22479		4.96	27239		4.96	22376
4.97067	22059		4.97067	26837		4.97067	21994
4.98133	21724		4.98133	26492		4.98133	21650
4.992	21451		4.992	26202		4.992	21381
5.00267	21234		5.00267	25935		5.00267	21140
5.01333	21044		5.01333	25689		5.01333	20905
5.024	20859		5.024	25459		5.024	20693
5.03467	20708		5.03467	25223		5.03467	20498
5.04533	20554		5.04533	25028		5.04533	20305
5.056	20403		5.056	24835		5.056	20114
5.06667	20245		5.06667	24678		5.06667	19945
5.07733	20110		5.07733	24500		5.07733	19771
5.088	19975		5.088	24368		5.088	19598
5.09867	19820		5.09867	24233		5.09867	19445
5.10933	19680		5.10933	24081		5.10933	19299
5.12	19534		5.12	23953		5.12	19154
5.13067	19386		5.13067	23825		5.13067	19006
5.14133	19234		5.14133	23688		5.14133	18868
5.152	19112		5.152	23546		5.152	18734
5.16267	18985		5.16267	23390		5.16267	18569
5.17333	18855		5.17333	23214		5.17333	18391
5.184	18756		5.184	23037		5.184	18194
5.19467	18650		5.19467	22865		5.19467	18013
5.20533	18534		5.20533	22672		5.20533	17811
5.216	18431		5.216	22501		5.216	17601
5.22667	18341		5.22667	22288		5.22667	17417
5.23733	18229		5.23733	22125		5.23733	17243
5.248	18122		5.248	21947		5.248	17059
5.25867	17994		5.25867	21810		5.25867	16887
5.26933	17891		5.26933	21677		5.26933	16734
5.28	17780		5.28	21535		5.28	16596
5.29067	17652		5.29067	21430		5.29067	16466
5.30133	17511		5.30133	21326		5.30133	16350
5.312	17389		5.312	21216		5.312	16238
5.32267	17226		5.32267	21133		5.32267	16133
5.33333	17089		5.33333	21045		5.33333	16036
5.344	16927		5.344	20954		5.344	15943
5.35467	16771		5.35467	20880		5.35467	15850
5.36533	16629		5.36533	20806		5.36533	15780
5.376	16491		5.376	20750		5.376	15722
5.38667	16375		5.38667	20687		5.38667	15640
5.39733	16240		5.39733	20614		5.39733	15555
5.408	16114		5.408	20542		5.408	15483
5.41867	16032		5.41867	20475		5.41867	15409
5.42933	15927		5.42933	20425		5.42933	15350
5.44	15843		5.44	20372		5.44	15298
5.45067	15749		5.45067	20302		5.45067	15229
5.46133	15666		5.46133	20236		5.46133	15165
5.472	15617		5.472	20170		5.472	15092
5.48267	15536		5.48267	20097		5.48267	15037
5.49333	15459		5.49333	20047		5.49333	14972
5.504	15398		5.504	20004		5.504	14913
5.51467	15346		5.51467	19947		5.51467	14854
5.52533	15264		5.52533	19894		5.52533	14797
5.536	15196		5.536	19843		5.536	14733
5.54667	15157		5.54667	19794		5.54667	14666
5.55733	15095		5.55733	19733		5.55733	14613
5.568	15015		5.568	19671		5.568	14553
5.57867	14952		5.57867	19610		5.57867	14496
5.58933	14899		5.58933	19566		5.58933	14459
5.6	14827		5.6	19513		5.6	14396
5.61067	14774		5.61067	19458		5.61067	14338
5.62133	14709		5.62133	19414		5.62133	14303
5.632	14661		5.632	19368		5.632	14233
5.64267	14613		5.64267	19314		5.64267	14156
5.65333	14541		5.65333	19257		5.65333	14119
5.664	14494		5.664	19216		5.664	14071
5.67467	14417		5.67467	19157		5.67467	14019
5.68533	14370		5.68533	19111		5.68533	13972
5.696	14320		5.696	19052		5.696	13905
5.70667	14268		5.70667	19019		5.70667	13853
5.71733	14212		5.71733	18980		5.71733	13800
5.728	14162		5.728	18929		5.728	13765
5.73867	14089		5.73867	18879		5.73867	13717
5.74933	14045		5.74933	18843		5.74933	13648
5.76	14006		5.76	18783		5.76	13603
5.77067	13944		5.77067	18732		5.77067	13566
5.78133	13895		5.78133	18698		5.78133	13512
5.792	13843		5.792	18629		5.792	13479
5.80267	13800		5.80267	18589		5.80267	13423
5.81333	13750		5.81333	18564		5.81333	13381
5.824	13686		5.824	18535		5.824	13336
5.83467	13634		5.83467	18490		5.83467	13300
5.84533	13588		5.84533	18447		5.84533	13233
5.856	13570		5.856	18407		5.856	13203
5.86667	13512		5.86667	18370		5.86667	13160
5.87733	13475		5.87733	18339		5.87733	13107
5.888	13439		5.888	18295		5.888	13065
5.89867	13396		5.89867	18233		5.89867	13041
5.90933	13348		5.90933	18220		5.90933	12996
5.92	13301		5.92	18161		5.92	12940
5.93067	13249		5.93067	18115		5.93067	12916
5.94133	13221		5.94133	18081		5.94133	12855
5.952	13169		5.952	18051		5.952	12835
5.96267	13121		5.96267	18007		5.96267	12797
5.97333	13086		5.97333	17970		5.97333	12772
5.984	13049		5.984	17936		5.984	12718
5.99467	13012		5.99467	17901		5.99467	12680
6.00533	12964		6.00533	17870		6.00533	12644
6.016	12946		6.016	17830		6.016	12612
6.02667	12907		6.02667	17799		6.02667	12573
6.03733	12848		6.03733	17774		6.03733	12557
6.048	12818		6.048	17737		6.048	12500
6.05867	12787		6.05867	17702		6.05867	12482
6.06933	12754		6.06933	17664		6.06933	12437
6.08	12716		6.08	17673		6.08	12420
6.09067	12675		6.09067	17619		6.09067	12384
6.10133	12638		6.10133	17593		6.10133	12347
6.112	12598		6.112	17557		6.112	12322
6.12267	12568		6.12267	17538		6.12267	12281
6.13333	12527		6.13333	17496		6.13333	12257
6.144	12491		6.144	17471		6.144	12228
6.15467	12455		6.15467	17431		6.15467	12187
6.16533	12425		6.16533	17411		6.16533	12162
6.176	12403		6.176	17393		6.176	12140
6.18667	12364		6.18667	17362		6.18667	12113
6.19733	12334		6.19733	17328		6.19733	12090
6.208	12308		6.208	17296		6.208	12035
6.21867	12266		6.21867	17271		6.21867	12026
6.22933	12249		6.22933	17252		6.22933	11995
6.24	12221		6.24	17206		6.24	11960
6.25067	12197		6.25067	17192		6.25067	11950
6.26133	12171		6.26133	17169		6.26133	11927
6.272	12141		6.272	17149		6.272	11890
6.28267	12102		6.28267	17121		6.28267	11858
6.29333	12074		6.29333	17091		6.29333	11843
6.304	12039		6.304	17063		6.304	11806
6.31467	12006		6.31467	17058		6.31467	11784
6.32533	11977		6.32533	17019		6.32533	11747
6.336	11963		6.336	16983		6.336	11720
6.34667	11921		6.34667	16959		6.34667	11695
6.35733	11877		6.35733	16943		6.35733	11667
6.368	11859		6.368	16909		6.368	11642
6.37867	11822		6.37867	16897		6.37867	11622
6.38933	11791		6.38933	16860		6.38933	11581
6.4	11764		6.4	16822		6.4	11544
6.41067	11734		6.41067	16798		6.41067	11530
6.42133	11682		6.42133	16761		6.42133	11517
6.432	11660		6.432	16741		6.432	11489
6.44267	11622		6.44267	16730		6.44267	11466
6.45333	11600		6.45333	16711		6.45333	11438
6.464	11572		6.464	16677		6.464	11402
6.47467	11518		6.47467	16649		6.47467	11373
6.48533	11504		6.48533	16619		6.48533	11340
6.496	11480		6.496	16598		6.496	11320
6.50667	11444		6.50667	16552		6.50667	11301
6.51733	11403		6.51733	16510		6.51733	11270
6.528	11375		6.528	16492		6.528	11240
6.53867	11337		6.53867	16471		6.53867	11212
6.54933	11331		6.54933	16434		6.54933	11179
6.56	11286		6.56	16414		6.56	11148
6.57067	11262		6.57067	16408		6.57067	11136
6.58133	11218		6.58133	16365		6.58133	11096
6.592	11187		6.592	16343		6.592	11060
6.60267	11154		6.60267	16309		6.60267	11025
6.61333	11136		6.61333	16272		6.61333	11008
6.624	11089		6.624	16230		6.624	10978
6.63467	11058		6.63467	16200		6.63467	10952
6.64533	11033		6.64533	16170		6.64533	10918
6.656	10977		6.656	16148		6.656	10897
6.66667	10942		6.66667	16103		6.66667	10869
6.67733	10905		6.67733	16060		6.67733	10847
6.688	10857		6.688	16047		6.688	10804
6.69867	10813		6.69867	16032		6.69867	10771
6.70933	10786		6.70933	15988		6.70933	10745
6.72	10737		6.72	15962		6.72	10705
6.73067	10706		6.73067	15928		6.73067	10682
6.74133	10691		6.74133	15903		6.74133	10656
6.752	10653		6.752	15868		6.752	10609
6.76267	10623		6.76267	15826		6.76267	10581
6.77333	10568		6.77333	15795		6.77333	10562
6.784	10523		6.784	15784		6.784	10532
6.79467	10489		6.79467	15736		6.79467	10510
6.80533	10440		6.80533	15692		6.80533	10459
6.816	10400		6.816	15641		6.816	10409
6.82667	10370		6.82667	15611		6.82667	10389
6.83733	10352		6.83733	15585		6.83733	10342
6.848	10300		6.848	15554		6.848	10307
6.85867	10239		6.85867	15523		6.85867	10282
6.86933	10200		6.86933	15479		6.86933	10244
6.88	10150		6.88	15440		6.88	10199
6.89067	10122		6.89067	15400		6.89067	10156
6.90133	10081		6.90133	15346		6.90133	10124
6.912	10059		6.912	15303		6.912	10074
6.92267	9998		6.92267	15272		6.92267	10048
6.93333	9985		6.93333	15231		6.93333	10005
6.944	9919		6.944	15208		6.944	9979
6.95467	9882		6.95467	15172		6.95467	9928
6.96533	9851		6.96533	15140		6.96533	9887
6.976	9796		6.976	15089		6.976	9858
6.98667	9771		6.98667	15052		6.98667	9831
6.99733	9733		6.99733	15012		6.99733	9799
7.008	9691		7.008	14989		7.008	9768
7.01867	9649		7.01867	14940		7.01867	9728
7.02933	9621		7.02933	14896		7.02933	9687
7.04	9577		7.04	14872		7.04	9644
7.05067	9524		7.05067	14822		7.05067	9605
7.06133	9487		7.06133	14781		7.06133	9559
7.072	9450		7.072	14744		7.072	9515
7.08267	9404		7.08267	14727		7.08267	9476
7.09333	9367		7.09333	14676		7.09333	9458
7.104	9345		7.104	14654		7.104	9432
7.11467	9315		7.11467	14628		7.11467	9386
7.12533	9271		7.12533	14583		7.12533	9338
7.136	9216		7.136	14542		7.136	9303
7.14667	9184		7.14667	14504		7.14667	9274
7.15733	9140		7.15733	14467		7.15733	9222
7.168	9112		7.168	14432		7.168	9203
7.17867	9070		7.17867	14387		7.17867	9168
7.18933	9030		7.18933	14363		7.18933	9127
7.2	9001		7.2	14329		7.2	9087
7.21067	8955		7.21067	14282		7.21067	9076
7.22133	8903		7.22133	14245		7.22133	9037
7.232	8869		7.232	14215		7.232	9014
7.24267	8857		7.24267	14183		7.24267	8969
7.25333	8808		7.25333	14149		7.25333	8940
7.264	8748		7.264	14127		7.264	8907
7.27467	8728		7.27467	14096		7.27467	8880
7.28533	8685		7.28533	14056		7.28533	8848
7.296	8645		7.296	14020		7.296	8808
7.30667	8616		7.30667	13976		7.30667	8782
7.31733	8597		7.31733	13936		7.31733	8731
7.328	8569		7.328	13911		7.328	8717
7.33867	8527		7.33867	13886		7.33867	8678
7.34933	8510		7.34933	13860		7.34933	8661
7.36	8472		7.36	13810		7.36	8627
7.37067	8416		7.37067	13767		7.37067	8615
7.38133	8393		7.38133	13758		7.38133	8575
7.392	8357		7.392	13742		7.392	8543
7.40267	8333		7.40267	13703		7.40267	8516
7.41333	8312		7.41333	13680		7.41333	8484
7.424	8279		7.424	13635		7.424	8446
7.43467	8233		7.43467	13612		7.43467	8407
7.44533	8198		7.44533	13561		7.44533	8410
7.456	8169		7.456	13516		7.456	8380
7.46667	8125		7.46667	13490		7.46667	8367
7.47733	8083		7.47733	13475		7.47733	8326
7.488	8060		7.488	13460		7.488	8320
7.49867	8035		7.49867	13442		7.49867	8303
7.50933	8008		7.50933	13409		7.50933	8295
7.52	7965		7.52	13399		7.52	8304
7.53067	7944		7.53067	13403		7.53067	8332
7.54133	7918		7.54133	13423		7.54133	8406
7.552	7900		7.552	13468		7.552	8483
7.56267	7874		7.56267	13553		7.56267	8624
7.57333	7837		7.57333	13666		7.57333	8817
7.584	7809		7.584	13857		7.584	9098
7.59467	7759		7.59467	14117		7.59467	9483
7.60533	7739		7.60533	14458		7.60533	9962
7.616	7734		7.616	14900		7.616	10535
7.62667	7723		7.62667	15490		7.62667	11252
7.63733	7706		7.63733	16193		7.63733	12066
7.648	7696		7.648	16992		7.648	12958
7.65867	7710		7.65867	17939		7.65867	13926
7.66933	7756		7.66933	18958		7.66933	14958
7.68	7826		7.68	20027		7.68	15976
7.69067	7962		7.69067	21168		7.69067	16997
7.70133	8154		7.70133	22284		7.70133	17959
7.712	8416		7.712	23337		7.712	18840
7.72267	8782		7.72267	24349		7.72267	19652
7.73333	9270		7.73333	25263		7.73333	20332
7.744	9847		7.744	26057		7.744	20910
7.75467	10566		7.75467	26701		7.75467	21345
7.76533	11388		7.76533	27225		7.76533	21692
7.776	12341		7.776	27636		7.776	21954
7.78667	13363		7.78667	27959		7.78667	22145
7.79733	14459		7.79733	28165		7.79733	22306
7.808	15584		7.808	28320		7.808	22469
7.81867	16686		7.81867	28411		7.81867	22622
7.82933	17742		7.82933	28515		7.82933	22791
7.84	18735		7.84	28621		7.84	23018
7.85067	19591		7.85067	28760		7.85067	23313
7.86133	20362		7.86133	28950		7.86133	23706
7.872	20989		7.872	29218		7.872	24172
7.88267	21498		7.88267	29608		7.88267	24744
7.89333	21869		7.89333	30078		7.89333	25389
7.904	22140		7.904	30663		7.904	26092
7.91467	22304		7.91467	31324		7.91467	26871
7.92533	22400		7.92533	32050		7.92533	27705
7.936	22459		7.936	32861		7.936	28561
7.94667	22483		7.94667	33672		7.94667	29411
7.95733	22540		7.95733	34500		7.95733	30215
7.968	22605		7.968	35337		7.968	30969
7.97867	22751		7.97867	36139		7.97867	31696
7.98933	22952		7.98933	36877		7.98933	32327
8	23233		8	37552		8	32896
8.01067	23623		8.01067	38165		8.01067	33366
8.02133	24111		8.02133	38671		8.02133	33740
8.032	24674		8.032	39085		8.032	34028
8.04267	25311		8.04267	39429		8.04267	34246
8.05333	26016		8.05333	39694		8.05333	34387
8.064	26749		8.064	39877		8.064	34487
8.07467	27510		8.07467	40034		8.07467	34481
8.08533	28277		8.08533	40088		8.08533	34424
8.096	29002		8.096	40109		8.096	34329
8.10667	29678		8.10667	40068		8.10667	34224
8.11733	30296		8.11733	39981		8.11733	34051
8.128	30841		8.128	39832		8.128	33811
8.13867	31311		8.13867	39665		8.13867	33544
8.14933	31721		8.14933	39422		8.14933	33224
8.16	32051		8.16	39149		8.16	32866
8.17067	32332		8.17067	38777		8.17067	32431
8.18133	32545		8.18133	38368		8.18133	31959
8.192	32696		8.192	37881		8.192	31409
8.20267	32810		8.20267	37311		8.20267	30816
8.21333	32856		8.21333	36679		8.21333	30166
8.224	32864		8.224	35991		8.224	29439
8.23467	32819		8.23467	35239		8.23467	28678
8.24533	32686		8.24533	34417		8.24533	27877
8.256	32522		8.256	33525		8.256	27030
8.26667	32273		8.26667	32626		8.26667	26144
8.27733	31925		8.27733	31696		8.27733	25253
8.288	31510		8.288	30752		8.288	24332
8.29867	31001		8.29867	29798		8.29867	23407
8.30933	30411		8.30933	28812		8.30933	22466
8.32	29764		8.32	27858		8.32	21552
8.33067	29039		8.33067	26908		8.33067	20661
8.34133	28245		8.34133	25968		8.34133	19796
8.352	27392		8.352	25042		8.352	18929
8.36267	26507		8.36267	24160		8.36267	18086
8.37333	25595		8.37333	23305		8.37333	17264
8.384	24654		8.384	22462		8.384	16494
8.39467	23716		8.39467	21653		8.39467	15751
8.40533	22765		8.40533	20903		8.40533	15030
8.416	21801		8.416	20166		8.416	14369
8.42667	20865		8.42667	19469		8.42667	13748
8.43733	19941		8.43733	18819		8.43733	13143
8.448	19063		8.448	18210		8.448	12574
8.45867	18179		8.45867	17631		8.45867	12055
8.46933	17320		8.46933	17126		8.46933	11583
8.48	16507		8.48	16641		8.48	11125
8.49067	15712		8.49067	16207		8.49067	10719
8.50133	14948		8.50133	15799		8.50133	10344
8.512	14236		8.512	15431		8.512	9998
8.52267	13570		8.52267	15088		8.52267	9688
8.53333	12936		8.53333	14797		8.53333	9406
8.544	12343		8.544	14502		8.544	9131
8.55467	11772		8.55467	14275		8.55467	8913
8.56533	11271		8.56533	14064		8.56533	8696
8.576	10795		8.576	13857		8.576	8510
8.58667	10373		8.58667	13682		8.58667	8337
8.59733	9973		8.59733	13520		8.59733	8180
8.608	9619		8.608	13372		8.608	8048
8.61867	9298		8.61867	13247		8.61867	7900
8.62933	9005		8.62933	13114		8.62933	7795
8.64	8734		8.64	13009		8.64	7682
8.65067	8498		8.65067	12919		8.65067	7583
8.66133	8294		8.66133	12823		8.66133	7482
8.672	8086		8.672	12735		8.672	7377
8.68267	7910		8.68267	12649		8.68267	7293
8.69333	7760		8.69333	12576		8.69333	7221
8.704	7619		8.704	12527		8.704	7155
8.71467	7482		8.71467	12451		8.71467	7107
8.72533	7361		8.72533	12392		8.72533	7024
8.736	7263		8.736	12341		8.736	6964
8.74667	7156		8.74667	12302		8.74667	6912
8.75733	7070		8.75733	12240		8.75733	6856
8.768	6989		8.768	12187		8.768	6791
8.77867	6904		8.77867	12146		8.77867	6749
8.78933	6838		8.78933	12100		8.78933	6718
8.8	6763		8.8	12055		8.8	6669
8.81067	6689		8.81067	11997		8.81067	6625
8.82133	6617		8.82133	11946		8.82133	6579
8.832	6576		8.832	11911		8.832	6544
8.84267	6503		8.84267	11884		8.84267	6506
8.85333	6449		8.85333	11862		8.85333	6475
8.864	6398		8.864	11831		8.864	6448
8.87467	6339		8.87467	11787		8.87467	6390
8.88533	6305		8.88533	11747		8.88533	6373
8.896	6268		8.896	11699		8.896	6353
8.90667	6222		8.90667	11661		8.90667	6309
8.91733	6169		8.91733	11651		8.91733	6276
8.928	6141		8.928	11622		8.928	6238
8.93867	6106		8.93867	11588		8.93867	6224
8.94933	6074		8.94933	11568		8.94933	6173
8.96	6031		8.96	11546		8.96	6159
8.97067	5983		8.97067	11506		8.97067	6132
8.98133	5950		8.98133	11476		8.98133	6088
8.992	5920		8.992	11464		8.992	6063
9.00267	7979		9.00267	11979		9.00267	4881.23
9.01333	7747		9.01333	11747		9.01333	4851.35
9.024	7521		9.024	11521		9.024	4816.49
9.03467	7288		9.03467	11288		9.03467	4794.91
9.04533	7053		9.04533	11053		9.04533	4758.39
9.056	6832		9.056	10832		9.056	4745.11
9.06667	6619		9.06667	10619		9.06667	4725.19
9.07733	6393		9.07733	10393		9.07733	4700.29
9.088	6200		9.088	10200		9.088	4666.26
9.09867	5998		9.09867	9998		9.09867	4648
9.10933	5790		9.10933	9157.6		9.10933	4639.7
9.12	5605		9.12	9128		9.12	4599.86
9.13067	5434		9.13067	9124.8		9.13067	4563.34
9.14133	5266		9.14133	9103.2		9.14133	4550.06
9.152	5125		9.152	9070.4		9.152	4530.14
9.16267	4966		9.16267	9061.6		9.16267	4516.86
9.17333	4826		9.17333	9034.4		9.17333	4477.02
9.184	4693		9.184	9029.6		9.184	4467.06
9.19467	4569		9.19467	9000.8		9.19467	4438.01
9.20533	4450		9.20533	8974.4		9.20533	4423.07
9.216	4334		9.216	8957.6		9.216	4406.47
9.22667	4219		9.22667	8940		9.22667	4391.53
9.23733	4129		9.23733	8914.4		9.23733	4371.61
9.248	4017		9.248	8906.4		9.248	4339.24
9.25867	3920		9.25867	8892		9.25867	4330.11
9.26933	3824		9.26933	8871.2		9.26933	4308.53
9.28	3742		9.28	8843.2		9.28	4272.01
9.29067	3658		9.29067	8832		9.29067	4258.73
9.30133	3583		9.30133	8800		9.30133	4249.6
9.312	3529		9.312	8782.4		9.312	4230.51
9.32267	3458		9.32267	8784		9.32267	4204.78
9.33333	3383		9.33333	8750.4		9.33333	4190.67
9.344	3322		9.344	8750.4		9.344	4171.58
9.35467	3268		9.35467	8729.6		9.35467	4167.43
9.36533	3214		9.36533	8696.8		9.36533	4147.51
9.376	3172		9.376	8703.2		9.376	4116.8
9.38667	3122		9.38667	8696.8		9.38667	4100.2
9.39733	3076		9.39733	8666.4		9.39733	4085.26
9.408	3028		9.408	8645.6		9.408	4061.19
9.41867	2983		9.41867	8630.4		9.41867	4051.23
9.42933	2944		9.42933	8612		9.42933	4048.74
9.44	2913		9.44	8598.4		9.44	4023.84
9.45067	2885		9.45067	8587.2		9.45067	4010.56
9.46133	2834		9.46133	8575.2		9.46133	3988.15
9.472	2815		9.472	8558.4		9.472	3984
9.48267	2785		9.48267	8544		9.48267	3972.38
9.49333	2765		9.49333	8517.6		9.49333	3948.31
9.504	2738		9.504	8496.8		9.504	3944.16
9.51467	2716		9.51467	8476.8		9.51467	3917.6
9.52533	2689		9.52533	8460		9.52533	3918.43
9.536	2665		9.536	8452.8		9.536	3900.17
9.54667	2627		9.54667	8432		9.54667	3897.68
9.55733	2614		9.55733	8421.6		9.55733	3884.4
9.568	2610		9.568	8395.2		9.568	3867.8
9.57867	2593		9.57867	8390.4		9.57867	3847.88
9.58933	2572		9.58933	8387.2		9.58933	3837.92
9.6	2548		9.6	8376.8		9.6	3830.45
9.61067	2558		9.61067	8378.4		9.61067	3828.79
9.62133	2538		9.62133	8347.2		9.62133	3822.15
9.632	2516		9.632	8340		9.632	3806.38
9.64267	2509		9.64267	8326.4		9.64267	3798.91
9.65333	2493		9.65333	8316		9.65333	3805.55
9.664	2494		9.664	8305.6		9.664	3786.46
9.67467	2470		9.67467	8310.4		9.67467	3775.67
9.68533	2467		9.68533	8278.4		9.68533	3768.2
9.696	2450		9.696	8272.8		9.696	3752.43
9.70667	2458		9.70667	8275.2		9.70667	3742.47
9.71733	2455		9.71733	8262.4		9.71733	3736.66
9.728	2454		9.728	8256.8		9.728	3715.91
9.73867	2452		9.73867	8251.2		9.73867	3710.1
9.74933	2444		9.74933	8246.4		9.74933	3705.12
9.76	2444		9.76	8250.4		9.76	3690.18
9.77067	2441		9.77067	8237.6		9.77067	3682.71
9.78133	2433		9.78133	8235.2		9.78133	3691.01
9.792	2436		9.792	8229.6		9.792	3687.69
9.80267	2446		9.80267	8226.4		9.80267	3671.09
9.81333	2440		9.81333	8210.4		9.81333	3650.34
9.824	2447		9.824	8220.8		9.824	3643.7
9.83467	2466		9.83467	8222.4		9.83467	3656.15
9.84533	2462		9.84533	8218.4		9.84533	3650.34
9.856	2481		9.856	8212.8		9.856	3651.17
9.86667	2518		9.86667	8200		9.86667	3651.17
9.87733	2551		9.87733	8191.2		9.87733	3638.72
9.888	2564		9.888	8196.8		9.888	3643.7
9.89867	2604		9.89867	8185.6		9.89867	3629.59
9.90933	2614		9.90933	8191.2		9.90933	3631.25
9.92	2616		9.92	8198.4		9.92	3630.42
9.93067	2643		9.93067	8198.4		9.93067	3622.12
9.94133	2630		9.94133	8191.2		9.94133	3631.25
9.952	2624		9.952	8178.4		9.952	3622.12
9.96267	2618		9.96267	8183.2		9.96267	3623.78
9.97333	2623		9.97333	8172		9.97333	3610.5
9.984	2605		9.984	8173.6		9.984	3613.82
9.99467	2578		9.99467	8180.8		9.99467	3617.14
10.0053	2565		10.0053	8178.4		10.0053	3458.5
10.016	2538		10.016	8179.2		10.016	3434.2
10.0267	2524		10.0267	8173.6		10.0267	3421.6
10.0373	2497		10.0373	8179.2		10.0373	3397.3
10.048	2488		10.048	8192		10.048	3389.2
10.0587	2475		10.0587	8200		10.0587	3377.5
10.0693	2444		10.0693	8193.6		10.0693	3349.6
10.08	2426		10.08	8198.4		10.08	3333.4
10.0907	2429		10.0907	8190.4		10.0907	3336.1
10.1013	2417		10.1013	8181.6		10.1013	3325.3
10.112	2418		10.112	7576.2		10.112	3326.2
10.1227	2402		10.1227	7561.8		10.1227	3311.8
10.1333	2387		10.1333	7548.3		10.1333	3298.3
10.144	2379		10.144	7541.1		10.144	3291.1
10.1547	2353		10.1547	7517.7		10.1547	3267.7
10.1653	2366		10.1653	7529.4		10.1653	3279.4
10.176	2363		10.176	7526.7		10.176	3276.7
10.1867	2363		10.1867	7526.7		10.1867	3276.7
10.1973	2358		10.1973	7522.2		10.1973	3272.2
10.208	2359		10.208	7523.1		10.208	3273.1
10.2187	2330		10.2187	7497		10.2187	3247
10.2293	2331		10.2293	7497.9		10.2293	3247.9
10.24	2320		10.24	7488		10.24	3238
10.2507	2311		10.2507	7479.9		10.2507	3229.9
10.2613	2289		10.2613	7460.1		10.2613	3210.1
10.272	2273		10.272	7445.7		10.272	3195.7
10.2827	2271		10.2827	7443.9		10.2827	3193.9
10.2933	2257		10.2933	7431.3		10.2933	3181.3
10.304	2252		10.304	7426.8		10.304	3176.8
10.3147	2228		10.3147	7405.2		10.3147	3155.2
10.3253	2211		10.3253	7389.9		10.3253	3139.9
10.336	2201		10.336	7380.9		10.336	3130.9
10.3467	2194		10.3467	7374.6		10.3467	3124.6
10.3573	2239		10.3573	7415.1		10.3573	3165.1
10.368	2268		10.368	7441.2		10.368	3191.2
10.3787	2342		10.3787	7507.8		10.3787	3257.8
10.3893	2482		10.3893	7633.8		10.3893	3383.8
10.4	2743		10.4	7868.7		10.4	3618.7
10.4107	3201		10.4107	8280.9		10.4107	4030.9
10.4213	3935		10.4213	8941.5		10.4213	4691.5
10.432	5083		10.432	9974.7		10.432	5724.7
10.4427	6694		10.4427	11424.6		10.4427	7174.6
10.4533	8876		10.4533	13388.4		10.4533	9138.4
10.464	11651		10.464	15885.9		10.464	11635.9
10.4747	14976		10.4747	18878.4		10.4747	14628.4
10.4853	18674		10.4853	22206.6		10.4853	17956.6
10.496	22581		10.496	25722.9		10.496	21472.9
10.5067	26419		10.5067	29177.1		10.5067	24927.1
10.5173	29965		10.5173	32368.5		10.5173	28118.5
10.528	32969		10.528	35072.1		10.528	30822.1
10.5387	35272		10.5387	37144.8		10.5387	32894.8
10.5493	36784		10.5493	38505.6		10.5493	34255.6
10.56	37483		10.56	39134.7		10.56	34884.7
10.5707	37429		10.5707	39086.1		10.5707	34836.1
10.5813	36712		10.5813	38440.8		10.5813	34190.8
10.592	35505		10.592	37354.5		10.592	33104.5
10.6027	33890		10.6027	35901		10.6027	31651
10.6133	32021		10.6133	34218.9		10.6133	29968.9
10.624	30020		10.624	32418		10.624	28168
10.6347	28021		10.6347	30618.9		10.6347	26368.9
10.6453	26061		10.6453	28854.9		10.6453	24604.9
10.656	24239		10.656	27215.1		10.656	22965.1
10.6667	22557		10.6667	25701.3		10.6667	21451.3
10.6773	21042		10.6773	24337.8		10.6773	20087.8
10.688	19701		10.688	23130.9		10.688	18880.9
10.6987	18523		10.6987	22070.7		10.6987	17820.7
10.7093	17491		10.7093	21141.9		10.7093	16891.9
10.72	16582		10.72	20323.8		10.72	16073.8
10.7307	15795		10.7307	19615.5		10.7307	15365.5
10.7413	15088		10.7413	18979.2		10.7413	14729.2
10.752	14455		10.752	18409.5		10.752	14159.5
10.7627	13871		10.7627	17883.9		10.7627	13633.9
10.7733	13347		10.7733	17412.3		10.7733	13162.3
10.784	12871		10.784	16983.9		10.784	12733.9
10.7947	12425		10.7947	16582.5		10.7947	12332.5
10.8053	12100		10.8053	16290		10.8053	12040
10.816	11838		10.816	16054.2		10.816	11804.2
10.8267	11708		10.8267	15937.2		10.8267	11687.2
10.8373	11675		10.8373	15907.5		10.8373	11657.5
10.848	11827		10.848	16044.3		10.848	11794.3
10.8587	12129		10.8587	16316.1		10.8587	12066.1
10.8693	12636		10.8693	16772.4		10.8693	12522.4
10.88	13292		10.88	17362.8		10.88	13112.8
10.8907	14101		10.8907	18090.9		10.8907	13840.9
10.9013	15052		10.9013	18946.8		10.9013	14696.8
10.912	16066		10.912	19859.4		10.912	15609.4
10.9227	17115		10.9227	20803.5		10.9227	16553.5
10.9333	18102		10.9333	21691.8		10.9333	17441.8
10.944	18980		10.944	22482		10.944	18232
10.9547	19682		10.9547	23113.8		10.9547	18863.8
10.9653	20216		10.9653	23594.4		10.9653	19344.4
10.976	20507		10.976	23856.3		10.976	19606.3
10.9867	20572		10.9867	23914.8		10.9867	19664.8
10.9973	20426		10.9973	23783.4		10.9973	19533.4
11.008	20086		11.008	23477.4		11.008	19227.4
11.0187	19592		11.0187	23032.8		11.0187	18782.8
11.0293	18960		11.0293	22464		11.0293	18214
11.04	18254		11.04	21828.6		11.04	17578.6
11.0507	17481		11.0507	21132.9		11.0507	16882.9
11.0613	16659		11.0613	20393.1		11.0613	16143.1
11.072	15845		11.072	19660.5		11.072	15410.5
11.0827	15026		11.0827	18923.4		11.0827	14673.4
11.0933	14212		11.0933	18190.8		11.0933	13940.8
11.104	13422		11.104	17479.8		11.104	13229.8
11.1147	12664		11.1147	16797.6		11.1147	12547.6
11.1253	11911		11.1253	16119.9		11.1253	11869.9
11.136	11248		11.136	15523.2		11.136	11273.2
11.1467	10646		11.1467	14981.4		11.1467	10731.4
11.1573	10069		11.1573	14462.1		11.1573	10212.1
11.168	9547		11.168	13992.3		11.168	9742.3
11.1787	9076		11.1787	13568.4		11.1787	9318.4
11.1893	8661		11.1893	13194.9		11.1893	8944.9
11.2	8277		11.2	12849.3		11.2	8599.3
11.2107	7927		11.2107	12534.3		11.2107	8284.3
11.2213	7588		11.2213	12229.2		11.2213	7979.2
11.232	7289		11.232	11960.1		11.232	7710.1
11.2427	6988		11.2427	11689.2		11.2427	7439.2
11.2533	6722		11.2533	11449.8		11.2533	7199.8
11.264	6468		11.264	11221.2		11.264	6971.2
11.2747	6230		11.2747	11007		11.2747	6757
11.2853	6003		11.2853	10802.7		11.2853	6552.7
11.296	5750		11.296	10575		11.296	6325
11.3067	5522		11.3067	10369.8		11.3067	6119.8
11.3173	5311		11.3173	10179.9		11.3173	5929.9
11.328	5108		11.328	9997.2		11.328	5747.2
11.3387	4915		11.3387	9823.5		11.3387	5573.5
11.3493	4750		11.3493	9675		11.3493	5425
11.36	4583		11.36	9524.7		11.36	5274.7
11.3707	4420		11.3707	9378		11.3707	5128
11.3813	4280		11.3813	9252		11.3813	5002
11.392	4160		11.392	9144		11.392	4894
11.4027	4010		11.4027	9009		11.4027	4759
11.4133	3898		11.4133	8908.2		11.4133	4658.2
11.424	3802		11.424	8821.8		11.424	4571.8
11.4347	3720		11.4347	8748		11.4347	4498
11.4453	3631		11.4453	8667.9		11.4453	4417.9
11.456	3534		11.456	8580.6		11.456	4330.6
11.4667	3453		11.4667	8507.7		11.4667	4257.7
11.4773	3393		11.4773	8453.7		11.4773	4203.7
11.488	3324		11.488	8391.6		11.488	4141.6
11.4987	3257		11.4987	8331.3		11.4987	4081.3
11.5093	3201		11.5093	8280.9		11.5093	4030.9
11.52	3145		11.52	8230.5		11.52	3980.5
11.5307	3100		11.5307	8190		11.5307	3940
11.5413	3049		11.5413	8144.1		11.5413	3894.1
11.552	2999		11.552	8099.1		11.552	3849.1
11.5627	2952		11.5627	8056.8		11.5627	3806.8
11.5733	2878		11.5733	7990.2		11.5733	3740.2
11.584	2823		11.584	7940.7		11.584	3690.7
11.5947	2769		11.5947	7892.1		11.5947	3642.1
11.6053	2715		11.6053	7843.5		11.6053	3593.5
11.616	2664		11.616	7797.6		11.616	3547.6
11.6267	2598		11.6267	7738.2		11.6267	3488.2
11.6373	2543		11.6373	7688.7		11.6373	3438.7
11.648	2479		11.648	7631.1		11.648	3381.1
11.6587	2443		11.6587	7598.7		11.6587	3348.7
11.6693	2382		11.6693	7543.8		11.6693	3293.8
11.68	2371		11.68	7533.9		11.68	3283.9
11.6907	2350		11.6907	6499.2		11.6907	3265
11.7013	2312		11.7013	6444		11.7013	3230.8
11.712	2299		11.712	6400.8		11.712	3219.1
11.7227	2284		11.7227	6342.4		11.7227	3205.6
11.7333	2285		11.7333	6304		11.7333	3206.5
11.744	2284		11.744	6256		11.744	3205.6
11.7547	2308		11.7547	6242.4		11.7547	3227.2
11.7653	2334		11.7653	6224		11.7653	3250.6
11.776	2356		11.776	6191.2		11.776	3270.4
11.7867	2413		11.7867	6167.2		11.7867	3321.7
11.7973	2480		11.7973	6159.2		11.7973	3382
11.808	2579		11.808	6165.6		11.808	3471.1
11.8187	2668		11.8187	6158.4		11.8187	3551.2
11.8293	2796		11.8293	6158.4		11.8293	3666.4
11.84	2940		11.84	6172		11.84	3796
11.8507	3107		11.8507	6181.6		11.8507	3946.3
11.8613	3247		11.8613	6188.8		11.8613	4072.3
11.872	3403		11.872	6186.4		11.872	4212.7
11.8827	3545		11.8827	6182.4		11.8827	4340.5
11.8933	3677		11.8933	6176		11.8933	4459.3
11.904	3770		11.904	6170.4		11.904	4543
11.9147	3846		11.9147	6172.8		11.9147	4611.4
11.9253	3878		11.9253	6162.4		11.9253	4640.2
11.936	3877		11.936	6148		11.936	4639.3
11.9467	3861		11.9467	6136.8		11.9467	4624.9
11.9573	3803		11.9573	6107.2		11.9573	4572.7
11.968	3731		11.968	6080		11.968	4507.9
11.9787	3649		11.9787	6062.4		11.9787	4434.1
11.9893	3532		11.9893	6033.6		11.9893	4328.8
12	3414		12	5998.4		12	4222.6
12.0107	3285		12.0107	5967.2		12.0107	1170.3
12.0213	3177		12.0213	5943.2		12.0213	1142.91
12.032	3036		12.032	5908		12.032	1107.22
12.0427	2905		12.0427	5883.2		12.0427	1080.66
12.0533	2789		12.0533	5853.6		12.0533	1056.59
12.064	2682		12.064	5838.4		12.064	1031.69
12.0747	2570		12.0747	5819.2		12.0747	1003.47
12.0853	2436		12.0853	5793.6		12.0853	1008.45
12.096	2343		12.096	5779.2		12.096	990.19
12.1067	2215		12.1067	5775.2		12.1067	1008.45
12.1173	2101		12.1173	5780.8		12.1173	1011.77
12.128	1988		12.128	5778.4		12.128	1004.3
12.1387	1883		12.1387	5785.6		12.1387	1018.41
12.1493	1768		12.1493	5781.6		12.1493	1042.48
12.16	1645		12.16	5796		12.16	1056.59
12.1707	1556		12.1707	5818.4		12.1707	1078.17
12.1813	1458		12.1813	5836		12.1813	1091.45
12.192	1371		12.192	5848.8		12.192	1103.07
12.2027	1290		12.2027	5875.2		12.2027	1119.67
12.2133	1216		12.2133	5891.2		12.2133	1141.25
12.224	1129		12.224	5905.6		12.224	1145.4
12.2347	1064		12.2347	5917.6		12.2347	1145.4
12.2453	994		12.2453	5925.6		12.2453	1148.72
12.256	923		12.256	5936.8		12.256	1133.78
12.2667	876		12.2667	5940		12.2667	1147.06
12.2773	813		12.2773	5943.2		12.2773	1145.4
12.288	762		12.288	5925.6		12.288	1125.48
[truncated: 3,069 more rows]

## Sheet: Fig.4c SVBP_VASH2_S210A
HPLC raw data of reaction mixture produced by SVBP1-66/VASH21-355(S210A)
[truncated: 4,223 more rows]

[truncated: 13 more sheets: Fig.4c SVBP_VASH2_K135E, Fig.4c SVBP_VASH2_K157E, Fig.4c SVBP_VASH2_R211E, Fig.4c SVBP_VASH2_R212E, Fig.4c SVBP_VASH2_K218E, Fig.4c SVBP_VASH2_K247E, Fig.4c SVBP_VASH2_K238E, Fig.4c SVBP_VASH2_R134E, Fig.4c SVBP_VASH2_K183E, Fig.4c SVBP_VASH2_K119E, Fig.4c truncated_VASH2, Fig.4c SVBP, Fig4c truncated_VASH2_plus_SVBP]
